# Supplementary material for: Vascular gene expression: a hypothesis
Source: Front Plant Sci. 2013 Jul 17;4:261. doi: 10.3389/fpls.2013.00261 (PMC3713349; doi:10.3389/fpls.2013.00261)
Supplement: Table S1 — Types of Motifs and frequency of Motifs in analyzed SETPHs. Alignments in FASTA format: APL, OPS, FT, CmPP16, YDA. [file 52375_Ruiz-Medrano_DataSheet1.XLSX]

## Sheet: Hoja1
Supplementary Table 1. Types of Motifs and frequency of Motifs in analyzed SETPHs
CLASS	Magnoliopsida (Dicots)	Magnoliopsida (Dicots)	Magnoliopsida (Dicots)	Magnoliopsida (Dicots)	Magnoliopsida (Dicots)	Magnoliopsida (Dicots)	Magnoliopsida (Dicots)	Magnoliopsida (Dicots)	Magnoliopsida (Dicots)	Magnoliopsida (Dicots)	Magnoliopsida (Dicots)	Magnoliopsida (Dicots)	Magnoliopsida (Dicots)	Magnoliopsida (Dicots)	Magnoliopsida (Dicots)	Magnoliopsida (Dicots)	Magnoliopsida (Dicots)	Magnoliopsida (Dicots)	Magnoliopsida (Dicots)	Magnoliopsida (Dicots)	Monocotyledoneae	Monocotyledoneae	Monocotyledoneae	Monocotyledoneae	Monocotyledoneae	Monocotyledoneae	Monocotyledoneae	Lycopsida	Bryopsida	Chlorophyceae	Chlorophyceae	Trebouxiophyceae	Prasinophyceae	Prasinophyceae
ORDER	Malpighiales	Malpighiales	Fabales	Fabales	Fabales	Rosales	Rosales	Rosales	Brassicales	Brassicales	Brassicales	Brassicales	Brassicales	Malvales	Sapindales	Myrtales	Vitales	Solanales	Solanales	Lamiales	Ranunculales	Poales	Poales	Poales	Poales	Poales	Poales	Selaginellales	Funariales	Volvocales	Volvocales	Chlorococcales	Mamiellales	Mamiellales
FAMILY	Euphorbiaceae	Euphorbiaceae	Linaceae	Fabaceae	Fabaceae	Rosaceae	Rosaceae	Rosaceae	Brassicaceae	Brassicaceae	Brassicaceae	Brassicaceae	Caricaceae	Malvaceae	Rutaceae	Myrtaceae	Vitaceae	Solanaceae	Solanaceae	Scrophulariaceae	Ranunculaceae	Poaceae	Poaceae	Poaceae	Poaceae	Poaceae	Poaceae	Selaginellaceae	Fuariaceae	Chlamydomonadaceae	Volvocaceae	Coccomyxaceae	Mamiellaceae	Mamiellaceae
Arabidopsis homolog	Manihot esculenta	Ricinus communis	Linum usitatissimum	Medicago truncatula	Glycine max	Prunus persica	Malus domestica	Fragaria vesca	Arabidopsis lyrata	Arabidopsis thaliana	Capsella rubella	Brassica rapa	Carica papaya	Gossypium raimondii	Citrus clementina	Eucalyptus grandis	Vitis vinifera	Solanum tuberosum	Solanum lycopersicum	Mimulus guttatus	Aquilegua coerulea	Sorghum bicolor	Zea mays	Setaria italica	Panicum virgatum	Oryza sativa	Brachypodium distachyon	Selaginella moellendorffi	Physcomitrella patens	Chlamydomonas reinhardtii	Volvox carteri	Coccomyxa subellipsoidea	Micromonas pusilla	Ostreococcus lucimarinus
At1g04100	Motif 2, Motif 3	Motif 1, Motif 2	Motif 1, Motif 3	Motif 3	Motif 1, Motif 2, Motif 3	*	Motif 3	Motif 1	Motif 3	Motif 2	Motif 1, Motif 2	Motif 1, Motif 3	Motif 3	Motif 1, Motif 2	Motif 3	Motif 1	Motif 1, Motif 3	Motif 1, Motif 2, Motif 3	Motif 1	Motif 2, Motif 3	Motif 2, Motif 3	*	Motif 1, Motif 3	Motif 3	*	Motif 2, Motif 3	*	Motif 1, Motif 2, Motif 3	*
At1g09060	Motif 1	Motif 1	*	Motif 1	*	Motif 1, Motif 2, Motif 3	Motif 2, Motif 3	Motif 1, Motif 2	Motif 1, Motif 2, Motif 3	Motif 1, Motif 3	Motif 1, Motif 2, Motif 3	Motif 1, Motif 2	Motif 3	*	Motif 1, Motif 2	Motif 3	Motif 2, Motif 3	*	*	Motif 2, Motif 3	*	Motif 1, Motif 2, Motif 3	Motif 2	Motif 2, Motif 3	*	Motif 1, Motif 2, Motif 3	Motif 2, Motif 3	Motif 1, Motif 3	Motif 1, Motif 2, Motif 3	*	*	*	*	Motif 1
At1g16070	Motif 2, Motif 3	Motif 2	Motif 1, Motif 2	Motif 1, Motif 2	Motif 1, Motif 2	Motif 1, Motif 3	Motif 1	Motif 1	Motif 1	Motif 1	Motif 1	*	Motif 2, Motif 3	Motif 2	Motif 1, Motif 3	*	Motif 1, Motif 2, Motif 3	Motif 3	Motif 2	Motif 2, Motif 3	Motif 2	Motif 1, Motif 3	*	*	Motif 1, Motif 3	Motif 2, Motif 3	*	Motif 2, Motif 3	Motif 2, Motif 3	Motif 2	Motif 1	*	Motif 1	Motif 1, Motif 2
At1g17440	Motif 2, Motif 3	Motif 3	Motif 2	Motif 3	Motif 1	Motif 1, Motif 2, Motif 3	Motif 1, Motif 2	Motif 2, Motif 3	Motif 3	Motif 1, Motif 3	Motif 3	Motif 1	Motif 3	*	Motif 1, Motif 2, Motif 3	Motif 1, Motif 2, Motif 3	Motif 2, Motif 3	Motif 3	*	Motif 3	Motif 1, Motif 2, Motif 3	Motif 1, Motif 2	Motif 1, Motif 2, Motif 3	Motif 3	*	Motif 1, Motif 2, Motif 3	Motif 1	Motif 1, Motif 2, Motif 3	Motif 2, Motif 3	*	Motif 3		*	Motif 1, Motif 2, Motif 3
At1g19210	Motif 3	Motif 1	*	*	Motif 1, Motif 2	Motif 3	Motif 2	Motif 2, Motif 3	Motif 1, Motif 2, Motif 3	Motif 1	Motif 1, Motif 2	Motif 3	Motif 3	*	Motif 1, Motif 3	Motif 1, Motif 3	Motif 2, Motif 3	*	Motif 1, Motif 3	Motif 2, Motif 3	Motif 2	Motif 1	Motif 3	*	Motif 3	Motif 2, Motif 3	*	Motif 1, Motif 2, Motif 3	*	*		*	*	Motif 1, Motif 3
At1g19220	Motif 1, Motif 3	Motif 1, Motif 2	Motif 2	Motif 3	Motif 2	Motif 2, Motif 3	Motif 2, Motif 3	Motif 1, Motif 2, Motif 3	Motif 1, Motif 2	Motif 2, Motif 3	Motif 2, Motif 3	Motif 2, Motif 3	Motif 1, Motif 3	Motif 2, Motif 3	Motif 2	Motif 1, Motif 2	Motif 3	Motif 2	Motif 1, Motif 2	Motif 3	Motif 2	*	Motif 1, Motif 2	Motif 2, Motif 3	Motif 3	Motif 1, Motif 2, Motif 3	Motif 1, Motif 2, Motif 3	*	Motif 1, Motif 2			*
At1g19600	Motif 2	Motif 2	Motif 2, Motif 3	Motif 2, Motif 3	Motif 1, Motif 3	*	*	Motif 3	Motif 1, Motif 3	Motif 1, Motif 2, Motif 3	*	Motif 1, Motif 2	Motif 1, Motif 3	Motif 2, Motif 3	Motif 2, Motif 3	Motif 1, Motif 2, Motif 3	Motif 1, Motif 2	*	*	Motif 2	Motif 2, Motif 3	*	Motif 2	Motif 2, Motif 3	*	Motif 1, Motif 2	Motif 2, Motif 3	*	Motif 2	*	*	*	Motif 1	Motif 2
At1g34260	*	Motif 1, Motif 2	Motif 2, Motif 3	Motif 3	Motif 3	Motif 2, Motif 3	Motif 3	Motif 2, Motif 3	Motif 1, Motif 2	Motif 1, Motif 3	Motif 3	Motif 2, Motif 3	*	Motif 1, Motif 2	Motif 1, Motif 2	*	Motif 1, Motif 2, Motif 3	Motif 1, Motif 2, Motif 3	*	Motif 3	Motif 2, Motif 3	Motif 1, Motif 2, Motif 3	Motif 1	Motif 2	*	Motif 1, Motif 2, Motif 3	Motif 1	Motif 1, Motif 2	Motif 2	Motif 2	*	*	Motif 1	Motif 3
At1g43700	Motif 3	Motif 3	*	Motif 2, Motif 3	Motif 2, Motif 3	Motif 1, Motif 2, Motfi 3	*	Motif 1, Motif 2, Motif 3	Motif 2	Motif1, Motif 2, Motif 3	*	Motif 2	*	Motif 2	*	Motif 3	Motif 3	Motif 2, Motif 3	Motif 1, Motif 2	Motif 3	*	*	Motif 2	Motif 2	Motif 1, Motif 3	Motif 1, Motif 2, Motif 3	Motif 1, Motif 2, Motif 3	Motif 1	Motif 1, Motif 2	Motif 2	*	*	*	Motif 1, Motif 2, Motif 3
At1g43900	*	Motif 1, Motif 2, Motif 3	Motif 2, Motif 3	Motif 1, Motif 3	Motif 3	Motif 2, Motif 3	Motif 1	Motif 1	*	Motif 1, Motif 3	Motif 1	Motif 2	Motif 1, Motif 2, Motif 3	Motif 2, Motif 3	Motif 1, Motif 2	Motif 1, Motif 2	Motif 1, Motif 3	Motif 1, Motif 2	*	Motif 2, Motif 3	Motif 1, Motif 3	Motif 1, Motif 3	Motif 3	Motif 2, Motif 3	Motif 1, Motif 3	Motif 3	Motif 1, Motif 2, Motif 3	Motif 1	Motif 1, Motif 2	Motif 2	Motif 2	*	*	Motif 3
At1g48090	Motif 2	Motif 1	Motif 2, Motif 3	*	Motif 1, Motif 2, Motif 3	Motif 1	Motif 2	Motif 1, Motif 2	Motif 3	Motif 1, Motif 2, Motif 3	Motif 1, Motif 2	Motif 1, Motif 2	*	*	Motif 1	Motif 1	Motif 1	Motif 1, Motif 2	*	*	Motif 2	*	*	Motif 2, Motif 3	*	Motif 2	Motif 2, Motif 3	*	Motif 2, Motif 3	*		*	*	Motif 1, Motif 2
At1g49620	Motif 1, Motif 2	*	Motif 1, Motif 2, Motif 3	Motif 2	Motif 1, Motif 2, Motif 3	Motif 1, Motif 3	Motif 1, Motif 2, Motif 3	Motif 1	Motif 1, Motif 2	Motif 1, Motif 3	Motif 2	Motif 1, Motif 2	Motif 1	Motif 2	Motif 1, Motif 3	Motif 2, Motif 3	Motif 3	Motif 1, Motif 2	*	*	Motif 2	*	Motif 1, Motif 2	Motif 3	*	Motif 1, Motif 2	Motif 2, Motif 3	*	Motif 1
At1g51800	*	*	*	Motif 1	Motif 2, Motif 3	Motif 2, Motif 3	Motif 3	Motif 1, Motif 2, Motif 3	*	Motif 1, Motif 2, Motif 3	*	Motif 2, Motif 3	*	*	*	*	*	*	*	Motif 3	*	*	Motif 2, Motif 3	*	*	Motif 1	*	Motif 3	Motif 3	Motif 2	Motif 3	*	Motif 1
At1g53300	Motif 1, Motif 3	Motif 1, Motif 2	Motif 1, Motif 2, Motif 3	*	Motif 3	Motif 1, Motif 2, Motif 3	*	Motif 1, Motif 2, Motif 3	Motif 1, Motif 2, Motif 3	Motif 1, Motif 2	Motif 1	Motif 1, Motif 3	Motif 1, Motif 2, Motif 3	Motif 2, Motif 3	Motif 2	Motif 1, Motif 2, Motif 3	Motif 1	*	Motif 1	Motif 1, Motif 3	Motif 1, Motif 2	Motif 1, Motif 2	Motif 2, Motif 3	Motif 2, Motif 3	Motif 1, Motif 3	Motif 1, Motif 2, Motif 3	Motif 1, Motif 2, Motif 3	*	*	*	*	*	*	Motif 1
At1g57700	Motif 1, Motif 3	Motif 1	Motif 3	*	Motif 1	Motif 2	*	Motif 2, Motif 3	Motif 2, Motif 3	*	Motif 1, Motif 2, Motif 3	Motif 1, Motif 2, Motif 3	Motif 2, Motif 3	Motif 2, Motif 3	*	Motif 1, Motif 3	Motif 1, Motif 2, Motif 3	Motif 1, Motif 2, Motif 3	Motif 1	Motif 1, Motif 3	Motif 1, Motif 2, Motif 3	Motif 2	Motif 1, Motif 3	*	*	Motif 2, Motif 3	Motif 1, Motif 2, Motif 3	Motif 2, Motif 3	Motif 1, Motif 3	Motif 2		*	*	Motif 3
At1g61370	*	*	Motif 3	*	Motif 3	Motif 2, Motif 3	Motif 3	Motif 3	Motif 1	Motif 1, Motif 3	*	Motif 3	Motif 2	Motif 2	*	*	*	Motif 1	*	Motif 3	Motif 2	Motif 1, Motif 2, Motif 3	Motif 1	Motif 2	Motif 1, Motif 3	Motif 1, Motif 3	*	Motif 1, Motif 2	*	Motif 2	Motif 1, Motif 2, Motif 3	*	*	*
At1g63700	Motif 2	*	Motif 2, Motif 3	*	Motif 3	Motif 3	*	Motif 2, Motif 3	Motif 1, Motif 3	Motif 1, Motif 2, Motif 3	Motif 1, Motif 2, Motif 3	Motif 1, Motif 3	Motif 1, Motif 2	Motif 2	Motif 1, Motif 2	Motif 2, Motif 3	Motif 1, Motif 2	Motif 2	Motif 1, Motif 3	Motif 3	*	*	Motif 1, Motif 2, Motif 3	*	Motif 1, Motif 3	Motif 1, Motif 2, Motif 3	Motif 2, Motif 3	*	*	Motif 1	*	*	Motif 1	Motif 3
At1g66150	Motif 1, Motif 3	Motif 1, Motif 2, Motif 3	Motif 2, Motif 3	Motif 1	Motif 3	Motif 1, Motif 2, Motif 3	Motif 2	Motif 1, Motif 2, Motif 3	Motif 2	Motif 1, Motif 2	Motif 2, Motif 3	Motif 1, Motif 2, Motif 3	Motif 1, Motif 2, Motif 3	Motif 1, Motif 2	*	Motif 1, Motif 2	*	Motif 2	Motif 3	*	Motif 2	Motif 3	Motif 1, Motif 2	Motif 2	*	Motif 1, Motif 2, Motif 3	Motif 2, Motif 3	Motif 1, Motif 2	Motif 1, Motif 3	*	Motif 3	*	*	Motif 1, Motif 2, Motif 3
At1g77450	Motif 2	*	Motif 1, Motif 2, Motif 3	*	Motif 1, Motif 2	Motif 2	Motif 1, Motif 3	Motif 1	*	Motif 1	Motif 2	Motif 2, Motif 3	Motif 2, Motif 3	Motif 2	Motif 1, Motif 2, Motif 3	Motif 2, Motif 3	Motif 3	Motif 1	Motif 1	Motif 2	*	Motif 2	*	Motif 2	Motif 1	Motif 1, Motif 2, Motif 3	Motif 1, Motif 2, Motif 3	Motif 2	Motif 1
At1g79580	Motif 1, Motif 3	Motif 2	Motif 3	Motif 3	Motif 1, Motif 3	Motif 1, Motif 2, Motif 3	Motif 1, Motif 3	Motif 1, Motif 3	Motif 1, Motif 3	Motif 1, Motif 3	Motif 1, Motif 2, Motif 3	Motif 1	Motif 3	Motif 1, Motif 2	Motif 1	Motif 1, Motif 3	Motif 2	Motif 3	Motif 2, Motif 3	Motif 2, Motif 3	Motif 1, Motif 3	Motif 3	Motif 3	*	*	Motif 2	*	Motif 1, Motif 2	Motif 1		*
At1g80070	Motif 1, Motif 2	Motif 1, Motif 2, Motif 3	*	Motif 1, Motif 3	*	*	Motif 1	Motif 2, Motif 3	*	Motif 2	*	Motif 2	*	*	Motif 2, Motif 3	Motif 1	Motif 2, Motif 3	*	Motif 1	*	Motif 1, Motif 2	*	Motif 1	Motif 2	*	Motif 2	*	Motif 1, Motif 2, Motif 3	Motif 1	Motif 2	*	*	*	Motif 1, Motif 2
At2g16750	*		Motif 1, Motif 2, Motif 3	Motif 1, Motif 3	Motif 1, Motif 3	Motif 2, Motif 3	Motif 1, Motif 3	Motif 2, Motif 3	Motif 1, Motif 2	Motif 1, Motif 2, Motif 3	Motif 1, Motif 3	Motif 1, Motif 3	Motif 2	Motif 2	*	Motif 1	Motif 1, Motif 3	Motif 2	Motif 2	Motif 1, Motif 3	*	*	Motif 1, Motif 2, Motif 3	Motif 2, Motif 3	Motif 1, Motif 3	Motif 1, Motif 2, Motif 3	Motif 2, Motif 3	Motif 1	Motif 1, Motif 3	*	Motif 3	*	Motif 1	Motif 1, Motif 2, Motif 3
At2g17290	Motif 1, Motif 2, Motif 3	Motif 2	Motif 1, Motif 2	Motif 1	Motif 1, Motif 2	Motif 1, Motif 2, Motif 3	Motif 1, Motif 2, Motif 3	*	Motif 2, Motif 3	Motif 3	Motif 2, Motif 3	Motif 2, Motif 3	Motif 1, Motif 3	*	Motif 1, Motif 2, Motif 3	*	Motif 1, Motif 3	*	*	Motif 2	Motif 1, Motif 3	Motif 2	Motif 1, Motif 3	Motif 2, Motif 3	Motif 1	Motif 1, Motif 3	Motif 1, Motif 2, Motif 3	Motif 2, Motif 3	Motif 2	Motif 1	Motif 3	*	*	Motif 1, Motif 2. Motif 3
At2g40270	Motif 1, Motif 3	*	*	Motif 1, Motif 3	Motif 2, Motif 3	Motif 2, Motif 3	Motif 3	Motif 2, Motif 3	Motif 2, Motif 3	Motif 1, Motif 2	*	Motif 1, Motif 3	Motif 1, Motif 3	Motif 2, Motif 3	Motif 2	Motif 1	Motif 3	*	*	*	Motif 1, Motif 2, Motif 3	Motif 1	Motif 1, Motif 3	Motif 3	Motif 3	Motif 2, Motif 3	Motif 1	*	Motif 1, Motif 3	Motif 2	*	*	*	Motif 2, Motif 3
At2g45950	Motif 1, Motif 2, Motif 3	Motif 3	*	Motif 1, Motif 3	Motif 1, Motif 3	*	Motif 2, Motif 3	*	Motif 1, Motif 2	Motif 3	Motif 1, Motif 2	*	Motif 3	Motif 2, Motif 3	Motif 3	Motif 3	Motif 3	Motif 2	*	Motif 3	*	Motif 1	Motif 1	Motif 3	Motif 1, Motif 3	Motif 3	Motif 2, Motif 3	Motif 1	Motif 1, Motif 2, Motif 3	*	*	*	Motif 1	Motif 1, Motif 2
At3g03770	*	*	Motif 2, Motif 3	Motif 3	Motif 1, Motif 2, Motif 3	Motif 2, Motif 3	*	Motif 2, Motif 3	*	Motif 3	Motif 1, Motif 2	Motif 1, Motif 2, Motif 3	*	Motif 1, Motif 2, Motif 3	Motif 1	*	*	*	*	Motif 2	Motif 1, Motif 3	*	Motif 1, Motif 2, Motif 3	*	Motif 1, Motif 3	Motif 2, Motif 3	*	*	Motif 3	*	Motif 1, Motif 2, Motif 3	*	Motif 1	Motif 2, Motif 3
At3g07610	Motif 2, Motif 3	Motif 2, Motif 3	Motif 3	Motif 3	Motif 2	Motif 1, Motif 2	*	Motif 2	Motif 1	Motif 1, Motif 2, Motif 3	Motif 1, Motif 2, Motif 3	Motif 3	Motif 2	*	Motif 1, Motif 3	Motif 1, Motif 2, Motif 3	Motif 1, Motif 2, Motif 3	Motif 2	*	Motif 3	Motif 1, Motif 3	Motif 1, Motif 2, Motif 3	Motif 1, Motif 2, Motif 3	*	Motif 3	*	*	*	*	*	*	*	Motif 1	*
At3g10550	Motif 2	Motif 1, Motif 2	Motif 2, Motif 3	Motif 3	Motif 2	Motif 1, Motif 2	Motif 1, Motif 3	Motif 1, Motif 2, Motif 3	Motif 1	Motif 3	Motif 3	Motif 3	Motif 3	*	Motif 1, Motif 3	Motif 2, Motif 3	Motif 3	Motif 1, Motif 2, Motif 3	Motif 1	Motif 3	Motif 1, Motif 2	Motif 1, Motif 2, Motif 3	*	Motif 3	Motif 3	Motif 3	*	Motif 1	*					*
At3g14205	Motif 1, Motif 2, Motif 3	Motif 1, Motif 2, Motif 3	Motif 3	Motif 3	*	Motif 2, Motif 3	*	Motif 2	*	Motif 1	Motif 1, Motif 2, Motif 3	Motif 2, Motif 3	Motif 1, Motif 2	Motif 1, Motif 2	Motif 1, Motif 2	Motif 1	*	Motif 1	*	Motif 1	Motif 2, Motif 3	*	Motif 1, Motif 2, Motif 3	*	*	Motif 3	Motif 1	*	*	*	*	*	*	*
At3g15220	Motif 1	Motif 1, Motif 3	Motif 1, Motif 2, Motif 3	Motif 1, Motif 2, Motif 3	Motif 3	Motif 2	Motif 1, Motif 3	Motif 1, Motif 3	Motif 2	Motif 2, Motif 3	Motif 1	Motif 1, Motif 2	Motif 1	Motif 1, Motif 2	Motif 2	Motif 3	*	Motif 1, Motif 2	*	*	Motif 1, Motif 3	Motif 1, Motif 3	Motif 3	*	*	Motif 1,2,3	Motif 1, Motif 2, Motif 3	Motif 1	Motif 1, Motif 2, Motif 3	*	Motif 3	*	*	*
At3g24240	Motif 1, Motif 2	Motif 1, Motif 2, Motif 3	Motif 1, Motif 2, Motif 3	*	Motif 3	Motif 1, Motif 2, Motif 3	Motif 1, Motif 2, Motif 3	Motif 1, Motif 3	*	Motif 1, Motif 3	Motif 1	Motif 1, Motif 3	Motif 1, Motif 3	Motif 1, Motif 2	Motif 2	Motif 2, Motif 3	Motif 2	*	Motif 1, Motif 2	Motif 1	Motif 1, Motif 2, Motif 3	Motif 1, Motif 2, Motif 3	Motif 1, Motif 3	*	Motif 1, Motif 3	Motif 1	Motif 1	Motif 3	Motif 1	Motif 2		*	Motif 1	*
At3g24550	Motif 1	Motif 1, Motif 2, Motif 3	*	Motif 1	Motif 2	Motif 2	Motif 1, Motif 3	Motif 1, Motif 2	Motif 2	Motif 1	Motif 3	*	Motif 2, Motif 3	Motif 1	Motif 1, Motif 2	*	Motif 2, Motif 3	Motif 2	Motif 2	Motif 1, Motif 2, Motif 3	Motif 1	Motif 1, Motif 2, Motif 3	Motif 2	*	*	Motif 1, Motif 2, Motif 3	Motif 2, Motif 3	Motif 2	*	*	Motif 1, Motif 2, Motif 3	*	Motif 1	*
At3g25840	Motif 1		*	Motif 2	Motif 3	Motif 3	Motif 3	Motif 2	Motif 1, Motif 2	Motif 1, Motif 2	Motif 2, Motif 3	Motif 1, Motif 2	*	Motif 3	Motif 3	Motif 1, Motif 2	Motif 1, Motif 3	*	Motif 1	Motif 2, Motif 3	Motif 2	Motif 1, Motif 2	Motif 1, Motif 3	Motif 2, Motif 3	*	*	*	Motif 2	Motif 2	Motif 2	Motif 3	*	Motif 1	Motif 1, Motif 2
At3g46290	Motif 1	Motif 1, Motif 2	Motif 1, Motif 3	*	*	Motif 3	Motif 1	Motif 3	Motif 2, Motif 3	Motif 1, Motif 2, Motif 3	*	*	Motif 1, Motif 2	*	*	*	Motif 2	Motif 2	Motif 1	Motif 2	Motif 3	Motif 1	*	Motif 2, Motif 3	Motif 3	Motif 1, Motif 2, Motif 3	Motif 1	*	*	Motif 2	Motif 1, Motif 2, Motif 3	*	Motif 1	*
At3g47570	Motif 2, Motif 3	*	Motif 3	Motif 1	Motif 3	*	Motif 2	Motif 2, Motif 3	*	Motif 3	Motif 3	*	Motif 3	*	Motif 3	*	*	Motif 1, Motif 2	*	Motif 2	Motif 2	Motif 1	*	*	*	*	Motif 1	Motif 2	Motif 1	Motif 1, Motif 2	*	*	Motif 2	Motif 1, Motif 3
At3g55470	Motif 1, Motif 2, Motif 3	*	Motif 2, Motif 3	Motif 1	Motif 3	Motif 1	*	Motif 1	Motif 1, Motif 3	Motif 2, Motif 3	Motif 1, Motif 2, Motif 3	*	*	*	Motif 2	Motif 1	*	Motif 1	Motif 1	Motif 1	*	Motif 1, Motif 2, Motif 3	Motif 1, Motif 2, Motif 3	Motif 2	Motif 3	*	Motif 1	Motif 3	*	Motif 2	Motif 2	*	Motif 1	Motif 3
At3g55610	Motif 1, Motif 2	Motif 1, Motif 3	Motif 1, Motif 2, Motif 3	Motif 1	Motif 1	*	Motif 2, Motif 3	*	Motif 1	Motif 1, Motif 2	Motif 2, Motif 3	Motif 1, Motif 2	Motif 2	*	Motif 2, Motif 3	Motif 2, Motif 3	Motif 2	Motif 1	Motif 1	*	*	*	Motif 2, Motif 3	Motif 3	Motif 1, Motif 3	Motif 1	*	Motif 1, Motif 2, Motif 3	Motif 2	Motif 2	Motif 3	*	Motif 1	Motif 2, Motif 3
At4g05420	*	Motif 1, Motif 3	*	Motif 2, Motif 3	*	Motif 1, Motif 3	Motif 1	Motif 2	Motif 1, Motif 3	Motif 2, Motif 3	Motif 1	Motif 1, Motif 2	*	Motif 2, Motif 3	Motif 1, Motif 2, Motif 3	Motif 3	Motif 1	Motif 2	Motif 1, Motif 2	Motif 2	*	Motif 3	Motif 1, Motif 3	*	Motif 1	Motif3	Motif 1	*	*	*	*	*	Motif 1, Motif 2	Motif 1, Motif 3
At4g11800	Motif 1	Motif 2, Motif 3	Motif 1, Motif 2, Motif 3	*	Motif 2	Motif 2, Motif 3	Motif 1, Motif 3	Motif 2	Motif 1, Motif 2, Motif 3	Motif 1, Motif 2	Motif 2, Motif 3	Motif 1, Motif 2, Motif 3	Motif 2	Motif 2	Motif 1, Motif 2	Motif 1, Motif 2, Motif 3	Motif 1, Motif 2, Motif 3	Motif 1, Motif 2, Motif 3	Motif 1	Motif 1, Motif 2, Motif 3	*	Motif 1, Motif 2	Motif 1, Motif 3	*	*	Motif 1, Motif 2, Motif 3	Motif 1	Motif 2	Motif 2	Motif 2		*
At4g16360	Motif 2, Motif 3	Motif 1, Motif 2	Motif 1, Motif 2, Motif 3	Motif 1, Motif 3	Motif 2, Motif 3	Motif 1, Motif 2	Motif 2	*	Motif 1, Motif 3	Motif 1, Motif 3	Motif 1, Motif 2	Motif 1, Motif 3	Motif 1, Motif 2, Motif 3	*	Motif 1, Motif 2	Motif 1, Motif 2	Motif 1, Motif 3	Motif 2	*	Motif 2, Motif 3	Motif 2	Motif 1	Motif 1, Motif 3	*	Motif 1	Motif 3	Motif 1	*	Motif 2, Motif 3	Motif 2	*	*	*	*
At4g17880	Motif 2	Motif 1, Motif 2	Motif 1, Motif 2	Motif 1, Motif 3	Motif 1	*	Motif 1	Motif 2, Motif 3	Motif 1, Motif 2	Motif 2, Motif 3	Motif 2, Motif 3	Motif 1	Motif 1, Motif 2, Motif 3	Motif 3	Motif 3	Motif 1, Motif 2, Motif 3	Motif 2	Motif 1, Motif 2, Motif 3	Motif 1	Motif 1, Motif 3	Motif 1, Motif 3	Motif 1	Motif 2, Motif 3	Motif 3	Motif 1	Motif 2, Motif 3	Motif 1	Motif 3	*	Motif 2	Motif 3	*	*	Motif 1, Motif 3
At4g23900	Motif 1, Motif 2, Motif 3	Motif 2	Motif 3	Motif 3	Motif 1	Motif 2	*	Motif 1, Motif 2, Motif 3	Motif 3	Motif 1, Motif 2	*	Motif 2, Motif 3	Motif 1	*	Motif 2	Motif 3	Motif 1	Motif 1, Motif 2, Motif 3	Motif 1	Motif 3	Motif 3	Motif 1, Motif 3	Motif 3	Motif 2, Motif 3	Motif 1, Motif 3	Motif 2, Motif 3	*	Motif 3	*	Motif 2		*	Motif 1	Motif 3
At4g24890	Motif 1, Motif 3	Motif 2	Motif 2	Motif 3	Motif 2	Motif 2	Motif 1, Motif 2, Motif 3	Motif 2	Motif 3	Motif 1, Motif 2, Motif 3	Motif 2, Motif 3	Motif 2, Motif 3	Motif 3	Motif 1, Motif 3	Motif 1, Motif 3	*	Motif 1	*	Motif 1	Motif 1	Motif 2	Motif 1, Motif 2, Motif 3	*	*	Motif 1, Motif 3	Motif 2, Motif 3	Motif 1, Motif 2, Motif 3	Motif 1, Motif 2	Motif 1, Motif 2	Motif 1	Motif 3	*	Motif 1	Motif 1, Motif 3
At4g26690	Motif 1	*	Motif 1, Motif 2	*	Motif 1, Motif 2	Motif 1	*	Motif 2	Motif 2, Motif 3	Motif 2, Motif 3	Motif 1, Motif 2, Motif 3	Motif 1, Motif 2, Motif 3	Motif 1, Motif 2, Motif 3	Motif 1, Motif 3	Motif 1	Motif 2, Motif 3	Motif 3	*	Motif 2, Motif 3	Motif 3	Motif 2, Motif 3	Motif 1, Motif 2, Motif 3	Motif 2, Motif 3	Motif 3	Motif 1, Motif 3	Motif 2, Motif 3	*	Motif 1, Motif 2	Motif 2, Motif 3	Motif 2		*
At4g26930	Motif 1, Motif 3	Motif 1, Motif 3	Motif 1, Motif 3	*	Motif 1	Motif 3	Motif 1, Motif 2, Motif 3	Motif 3	Motif 3	Motif 1, Motif 3	Motif 1	Motif 3	Motif 1, Motif 2	Motif 1, Motif 2	Motif 2	Motif 1, Motif 2, Motif 3	Motif 1, Motif 2, Motif 3	Motif 1	Motif 1	Motif 1, Motif 2	Motif 1, Motif 2, Motif 3	Motif 1	Motif 1, Motif 3	Motif 3	Motif 3	Motif 2, Motif 3	Motif 1, Motif 2, Motif 3	Motif 3	Motif 1, Motif 3	Motif 2	Motif 3	*	Motif 1	Motif 2, Motif 3
At4g31630	Motif 2, Motif 3	Motif 2	Motif 2	Motif 1	*	Motif 2, Motif 3	*	Motif 1	Motif 3	*	Motif 1, Motif 2, Motif 3	Motif 2	Motif 1, Motif 2, Motif 3	Motif 1, Motif 3	Motif 1	Motif 1, Motif 3	Motif 2, Motif 3	Motif 1	*	Motif 1, Motif 2, Motif 3	Motif 2	Motif 1, Motif 3	Motif 1	*	Motif 1	*	Motif 2, Motif 3	Motif 1	Motif 2
At5g02010	*	Motif 2	*	*	Motif 3	Motif 1	Motif 1, Motif 2	Motif 1, Motif 2	Motif 1, Motif 2	Motif 1, Motif 2	Motif 2	Motif 1, Motif 3	Motif 3	Motif 2, Motif 3	Motif 1, Motif 2, Motif 3	*	Motif 1, Motif 2, Motif 3	Motif 1, Motif 2	Motif 2	Motif 1, Motif 2	Motif 1, Motif 2	*	Motif 2	Motif 2, Motif 3	*	*	Motif 1, Motif 2, Motif 3	Motif 1, Motif 3	Motif 1, Motif 2					Motif 1, Motif 2, Motif 3
At5g03300	*	*	Motif 3	Motif 1, Motif 3	Motif 1, Motif 2, Motif 3	Motif 2	Motif 2, Motif 3	Motif 1, Motif 2	Motif 1	Motif 1	Motif 2	Motif 3	Motif 1	*	Motif 2	Motif 3	Motif 2, Motif 3	Motif 1, Motif 2	Motif 1, Motif 3	Motif 3	Motif 1, Motif 3	Motif 1, Motif 2, Motif 3	*	Motif 2, Motif 3	Motif 1	Motif 1	Motif 1, Motif 2, Motif 3	Motif 1	Motif 2	Motif 1	*	*	Motif 1	Motif 1, Motif 2, Motif 3
At5g03790	Motif 1, Motif 2	Motif 3	Motif 3	Motif 1, Motif 2	Motif 1, Motif 2, Motif 3	Motif 3	Motif 1	Motif 3	Motif 1	Motif 2	Motif 2, Motif 3	Motif 1, Motif 2	Motif 1, Motif 2	Motif 1, Motif 2, Motif 3	*	Motif 1	Motif 1, Motif 2	Motif 1	Motif 1	Motif 1, Motif 3	*	Motif 1, Motif 2	Motif 2, Motif 3	Motif 2	*	Motif 2	Motif 1, Motif 2, Motif 3	Motif 1, Motif 2	Motif 1
At5g07370	Motif 1, Motif 3	Motif 1	Motif 2	Motif 3	Motif 3	Motif 2	Motif 3	*	Motif 1, Motif 3	Motif 2, Motif 3	*	Motif 2, Motif 3	Motif 2	Motif 2	Motif 1	Motif 1, Motif 2	Motif 1, Motif 2	Motif 1, Motif 2	*	*	Motif 2, Motif 3	Motif 1, Motif 2, Motif 3	Motif 1, Motif 3	Motif 2	Motif 1	Motif 1, Motif 3	Motif 1, Motif 2, Motif 3	Motif 3	*	Motif 1, Motif 2	Motif 3	*	*	Motif 2, Motif 3
At5g08630	*	Motif 1, Motif 2, Motif 3	Motif 1, Motif 2, Motif 3	Motif 1, Motif 3	Motif 1, Motif 3	Motif 2, Motif 3	Motif 1, Motif 2	Motif 2	Motif 1, Motif 2, Motif 3	Motif 1, Motif 2, Motif 3	Motif 1, Motif 3	Motif 1, Motif 2, Motif 3	Motif 3	*	Motif 2	Motif 1	Motif 1, Motif 2, Motif 3	Motif 1	*	Motif 2, Motif 3	Motif 1, Motif 3	Motif 1, Motif 2	Motif 1, Motif 2	Motif 2	Motif 1	Motif 1, Motif 2, Motif 3	*	Motif 1, Motif 2	Motif 1, Motif 3			*	Motif 1	Motif 1, Motif 2, Motif 3
At5g47840	Motif 1	Motif 2	*	Motif 1	Motif 1	Motif 1, Motif 2	Motif 1, Motif 2, Motif 3	Motif 3	Motif 1, Motif 3	Motif 1, Motif 2	Motif 1	Motif 1, Motif 2	*	Motif 1	*	Motif 2, Motif 3	*	Motif 2	*	Motif 2	Motif 2, Motif 3	Motif 1, Motif 2	*	*	Motif 1	Motif 3	Motif 1	Motif 1, Motif 2	Motif 1, Motif 2, Motif 3	Motif 1, Motif 2	Motif 2, Motif 3	*	Motif 1	Motif 1, Motif 2, Motif 3
At5g54380	Motif 1	Motif 1, Motif 2, Motif 3	Motif 2, Motif 3	Motif 1, Motif 3	Motif 1	Motif 2, Motif 3	Motif 2, Motif 3	Motif 2, Motif 3	Motif 1, Motif 3	Motif 1, Motif 2, Motif 3	Motif 1	Motif 1, Motif 2, Motif 3	*	Motif 2, Motif 3	*	*	*	Motif 1, Motif 2, Motif 3	Motif 1	Motif 3	Motif 2, Motif 3	*	Motif 1, Motif 2	*	Motif 3	*	Motif 1	Motif 1, Motif 2, Motif 3	*		Motif 1, Motif 2, Motif 3	*	*	Motif 3
At5g64940	Motif 1, Motif 3	Motif 1, Motif 2	Motif 1, Motif 2, Motif 3	*	*	Motif 3	Motif 2, Motif 3	Motif 1, Motif 2, Motif 3	Motif 3	Motif 3	Motif 1, Motif 2	Motif 1, Motif 2	Motif 3	Motif 3	Motif 1, Motif 3	Motif 2	Motif 1, Motif 2, Motif 3	Motif 1, Motif 2	Motif 1	Motif 1, Motif 2	Motif 1, Motif 2, Motif 3	Motif 2, Motif 3	*	Motif 3	*	Motif 1, Motif 2, Motif 3	Motif 1, Motif 2, Motif 3	Motif 1, Motif 2	Motif 1	Motif 1, Motif 2		*	Motif 1	Motif 1, Motif 2, Motif 3
At5g65210	Motif 3	*	Motif 3	Motif 3	Motif 1	Motif 1	Motif 1, Motif 2, Motif 3	Motif 3	Motif 1, Motif 3	Motif 1, Motif 2, Motif 3	Motif 1, Motif 2	Motif 2	Motif 1	*	Motif 1, Motif 2	*	Motif 2	Motif 1	*	Motif 2	Motif 3	*	Motif 1, Motif 2	Motif 2	*	Motif 3, Motif 1	Motif 1, Motif 2	Motif 3	Motif 1, Motif 2
At5g66080	Motif 2, Motif 3	Motif 2	Motif 1, Motif 3	Motif 1	*	Motif 2	Motif 2, Motif 3	Motif 1, Motif 2, Motif 3	Motif 1, Motif 2, Motif 3	Motif 1, Motif 2	Motif 1, Motif 2, Motif 3	Motif 1, Motif 2, Motif 3	Motif 1, Motif 2, Motif 3	*	Motif 3	*	Motif 1, Motif 2	Motif 1	Motif 1	Motif 2	Motif 1, Motif 2	Motif 1	Motif 2, Motif 3	*	*	*	Motif 1	Motif 1	*	Motif 2	Motif 2	*	*	*
At5g67380	Motif 3	Motif 2	Motif 3	Motif 2	Motif 3	Motif 2	Motif 3	Motif 2	Motif 1, Motif 3		Motif 2	*	Motif 2, Motif 3	Motif 1, Motif 2	Motif 1, Motif 2, Motif 3	Motif 3	*	Motif 3	*	Motif 2, Motif 3	*	Motif 1, Motif 2, Motif 3	Motif 1, Motif 3	Motif 2, Motif 3	Motif 1, Motif 3	Motif 2, Motif 3	Motif 1	Motif 2	Motif 1, Motif 3	Motif 2		*	Motif 1	Motif 1, Motif 2, Motif 3
*	Ortholog present, no common motif
	Ortholog not present
