# Supplementary material for: Vascular gene expression: a hypothesis
Source: Front Plant Sci. 2013 Jul 17;4:261. doi: 10.3389/fpls.2013.00261 (PMC3713349; doi:10.3389/fpls.2013.00261)
Supplement: Figure S1 — Phylogenetic analysis of the APL gene. Arabidopsis APL protein sequence was retrieved form TAIR (http://www.arabidopsis.org) and used as query. Protein homologs were identified by BLAST search against the phytozome database (http://phytozome.net). Full length protein sequences were aligned with ClustalX2. The alignment parameters used were: Pairwise alignment: Gap opening 35, Gap extension 0.7; Multiple alignment: Gap opening 15, Gap extension 0.3. Evolutionary analyses were conducted in MEGA5. The evolutionary Phylogenetic reconstruction (shown as dendrogram) was inferred using the maximum likelihood statistical method. Bootstrap values higher than 70% are shown (1000 replicates). The analysis involved 37 amino acid sequences. Chlorophytes were used as outgroups to improve the phylogenetic tree. Red triangle: Dicots, Blue triangle: monocots, Purple triangle: lycophytes. Green square: Bryophytes, Gray circle: Chlorophytes. Species and accession number are shown. The same symbols were used in subsequent figures. [file 52375_Ruiz-Medrano_DataSheet2.FASTA]

>149357
------------------------------------------------------------
------------------------------------------------------------
-----MYQMK--KYPSPQLIPHRG----GAMPAQSEPLYIASGG----------DSVVSS
IEPKPRLRWTPELHERFVEAVTQLGGADKATPKSVMRVMGVKGLTLYHLKSHLQKYRLGM
QMHKENNG-DGKKEGG--------------------------------------------
-------------------------------------------------------AKAQT
TGSQNSMNSNLS-----DGYEINRALSMQMEVQRKLHEQLEVQKHLQLRIEAQSKYLQNI
LEKARDAFVGHIPTSAELEAAHAELTELAK------------------------------
-GTLEG---FEFTVPPLPELPSPSSETKAANQTPAAPTGKKSTTSNLTLNQ---------
---QQQQRDGQELDSD------QAAEIDITT-----------------------------
------------------------------------------------------------
------------------------------------------------------------
--------------------
>Pp1s13_270V6.1
------------------------------------------------------------
------------------------------------------------------------
-----MYQVQGKNYTNMELVPANG----AQSASSNQDIPSAYGATFSS------DGGVSS
ADPKPRLRWTPELHERFVDAVERLGGADKATPKSVMRVMAVKGLTLYHLKSHLQKFRLGK
QLHRDSSGHEGAKGGS--------------------------------------------
-------------------------------------------------------ADIQV
TISACSDGPSTPKPQNQESFQISEAIRMQMEVQRRLQEQLEIQRQLQLRIEAQGKYLQSI
LEKAKEALGSHIGASPGLETVHAELTELAS------------------------------
-KVNSEPMNMCFPPLTLPELPTQSADARIGNLPRQESRVSDSSSQKSHVTNG--------
-AANPEDSGGASASCE------NQASIGIQKFET--------------------------
------------------------------------------------------------
------------------------------------------------------------
--------------------
>Sb04g004930.1
------------------------------------------------------------
------------------------------------------------------------
-----MFPSKKATSSAAAAAAAA---VSSNDRQAMCVQQGDSGS-----------GLVLT
TDPKPRLRWTVELHERFVDAVTQLGGPDKATPKTIMRVMGVKGLTLYHLKSHLQKFRLGK
QPHKEFNEHSVKDA----------------------------------------------
------------------------------------------------------AAAMEM
QRNAASSSGMMGRSMNDRSVHMNEAIRMQMEVQRRLHEQLEVQRHLQMRIEAQGKYMQSI
LEKAYQTIAAGDVAACP---AAGYKSLLGN----------------------HHQAMLDV
CSLKDM--GPSMGFPSLQDLHMYGGGG--HLDLQQQMERP--MEAFFASC------DIG-
--SLAKKRPISPYAD-------GKSP-MMWCDDED--------------------GKGIV
DQLQMAPSMMDAA-------GIDVMDSIADVYGDAKPM-MSGDSTGSKGG----------
------FDVKLERPSPRRPHMG-----GSPSVIG-----GGQQTRNLSYG----------
--------------------
>GRMZM2G052544_T01
------------------------------------------------------------
------------------------------------------------------------
-----MFPSKKATSSAAAAAAAV---SSNDSRQQAMCVQADSGS-----------GLVLT
TDPKPRLRWTVELHERFVDAVTQLGGPDKATPKTIMRVMGVKGLTLYHLKSHLQKFRLGK
QPHKEFNEHSVKDA----------------------------------------------
------------------------------------------------------AAAMEM
QRNAASSSGMMGRSMNDRSVHMNEAIRMQMEVQRRLHEQLEVQRHLQMRIEAQGKYMQSI
LEKAYQTIATGDLAACSPV-AAGYKSLLG-----------------------NPQAMLDV
CSLKDM--APSMGFPSLQDLHMYGGGGGHCLDLQQQMERP--MEAFFASC------DIG-
--SLAKKRPVSPYADDD----GGKSP-MLWGEDDE--------------------GKGIV
DHFQMAPPMMDAA-------GIDVMDSIADVYGDAKHMTMSSDSTGSKGGG---------
------FDVRLERPSLRRPHMG-----GSPSVLG-----GGQ-TRNLSYG----------
--------------------
>Si017608m
------------------------------------------------------------
------------------------------------------------------------
-----MFSSKKATSAAAAAAAVS---SND----RQMCVQGDSG-------------LVLT
TDPKPRLRWTVELHERFVDAVTQLGGPDKATPKTIMRVMGVKGLTLYHLKSHLQKFRLGK
QPHKEFNDHSVKD-----------------------------------------------
------------------------------------------------------AAAMEM
QRNAASSSGMMGRSMNDRSVHMNEAIRMQMEVQRRLHEQLEVQKHLQMRIEAQGKYMQSI
LEKAYQTIASGDVAACP---AGGYKSLGN-------------------------PAIVDV
CSFKDI--GPSMGFASLQDLHMYGGGH---LDLQHQMERP--MEAFFANC------DMG-
--SLGKKR-LSPYAA-------GKSP-MMWGDDEQ--------------------GKGGI
DHLQMAPPMMDAG-------GIDVMDSIADVYGDVKPM-MSSDSTGSKGC----------
------FEGKLERPSPRRPHMGN-ERMGSPSVIG-----GQT--RNLSYG----------
--------------------
>Pavirv00023031m
------------------------------------------------------------
------------------------------------------------------------
-----MFPSKKATS---AAAAVS---SND----RPMCVQGDSG-------------LVLT
TDPKPRLRWTVELHERFVDAVTQLGGPDKATPKTIMRVMGVKGLTLYHLKSHLQKFRLGK
QPHKEFNDHSVKD-----------------------------------------------
------------------------------------------------------AAAMEM
QRNAASSSGIMGRSMNDRSVHMNEAIRMQMEVQRRLHEQLEVQKHLQMRIEAQGKYMQSI
LEKAYQTLASGDVAACP---AG-YKSLSN-------------------------QAILDV
CSLKDM--GPSMGFASLQDLHMYGGGH---LDLQQPMERP--MEAFFANC------EIG-
--SLGKKR-LNPYAA-------GKSPMMMWGDDEQ--------------------GRG-I
DQLQMAPPMMDAA-------GIDVMDSIADVYGEAKPM-LSGDSTGSKGC----------
------FDGKLERPSPRRPHMGN-ERMGSPSVIG-----GQT--RNMSYG----------
--------------------
>LOC_Os02g07770.1
------------------------------------------------------------
------------------------------------------------------------
-----------------------------------MCVQGDSG-------------LVLT
TDPKPRLRWTVELHERFVDAVTQLGGPDKATPKTIMRVMGVKGLTLYHLKSHLQKFRLGK
QPHKEFSEHSVKE-----------------------------------------------
------------------------------------------------------AAAMEM
QRNAASSSGIMGRSMN-HDRNVNDAIRMQMEVQRRLHEQLEVQKHLQMRIEAQGKYMQSI
LEKAYQTLAAGDVAAAVACGPAGYKSLGN-----------------------HQAAVLDV
C---------SMGFPSLQDLHMYGGAGGGHLDLQQQQPPASTMESFFACG------DGGG
--SLGKTAAKTRHYGG-----AGKSP-MMWGVDDDDDDDD----------PAGKCGGGGH
HQLQMAPPPMMDG-------GIDVMDSLAADVYETKPI-MSGDSTGSKGGGYDV------
----AAAASKLERPSPRRPPQL-----GSPSVMA-----GAQ-TRNLSYG----------
--------------------
>Bradi3g05500.1
------------------------------------------------------------
------------------------------------------------------------
-----------------------------------MCVQGDSG-------------LVLT
TDPKPRLRWTVELHERFVDAVAQLGGPDKATPKTIMRVMGVKGLTLYHLKSHLQKFRLGK
QPHKDFNDHAVKDA----------------------------------------------
------------------------------------------------------AAAMEM
HRNAASSSGMMGRNMNDRNVHMNEAIRMQMEVQRRLHEQLEVQKHLQMRIEAQGKYMQSI
LEKAYQSLGSGEP-------AAGYKSLGG---------------------------VLDV
CSIKDIG-AASMGFPSLQDLHLYG-------DLQQN--QP--IESFFACS------DGGI
GPPLGKMKRSSAGHYTA----GGKSP-MMWGSDDDGD------------------QDKDD
QLLQMAPPMMMG---------EDMVDSIAAGVHEAAKPMMSHAMSGGG------------
-------ESKLERPSPRRPHLGGGQRMGSPSVIY-----G--------------------
--------------------
>cassava4.1_022585m
------------------------------------------------------------
------------------------------------------------------------
-----MFHAKKPSTMNSN--------------DRPMCVQGDSG-------------LVLT
TDPKPRLRWTVELHERFVDAVTQLGGPDKATPKTIMRVMGVKGLTLYHLKSHLQKFRLGK
QPHKEFNDHSIKDAQ---------------------------------------------
--------------------------------------------------------ALDL
QRSGGSSSVMMSRSMND-NSHMVDATRMQMEVQRRLHEQLEVQRHLQLRMEAHGKYMQNM
LEKAYQTLAS-ENMASGIYKGIG--------------------------NQGVPDMGG--
-GMKDFS---PLNFSLFQDLN-IYGGDQLD--LQHNMERQSSLDGYMQN---------ND
NICLGKKRPS-PYSG------NGKGHLFWPD-DLRFQELG-SAPTCLGPQDDHLFKGDHL
--IQIASQS---------VDRGSVLDSISDIYESKPP-VFQGDSVSDK------------
-------HTRLERPSPRR-APFPADRMS-PMINT---AGAMLREGNSTFG----------
--------------------
>30017.m000317
------------------------------------------------------------
------------------------------------------------------------
--------------MNSH--------------DRPMCVQGDSG-------------LVLT
TDPKPRLRWTVELHERFVDAVTQLGGPDKATPKTIMRVMGVKGLTLYHLKSHLQKFRLGK
QPHKEFSDPSIKDGP---------------------------------------------
--------------------------------------------------------ALDL
QRSAASTSAMMGRSMN----------EMQMEVQRRLHEQLEVQRHLQLRIEAHGKYMQNM
LEKAYQTLAG-ENMASGSYKGIG--------------------------NQGVPDLG---
-AMKDFG---PLNFPQFQDLN-IYGGDQLD--LQQNMDR-PSLDGFMPN---------ND
HICLGKKRSS-PYSG------SGKSPLIWSD-DLRLQDLG-SAPTCLGPPDD-LFKSDQ-
--IQIAPPS---------MDRGTDLDSISDIYETKP--MLQGDAMGEKKFDA--------
-------STKLERPSPRR-APLPTDRMS-PMIN----SGAMPQDRNSPFG----------
--------------------
>GSVIVT01036717001
------------------------------------------------------------
------------------------------------------------------------
-----MFHHKKPSTMNSH--------------DRPMCVQGDSG-------------LVLT
TDPKPRLRWTVELHERFVDAVTQLGGPDKATPKTIMRVMGVKGLTLYHLKSHLQKFRLGK
QPHKEFNDHSIKDAS---------------------------------------------
--------------------------------------------------------ALEL
QRNIASSSGVMSRNTN----------EMQMEVQRRLHEQLEVQRHLQLRIEAQGKYMQTI
LEKACQTLAG-ENMALGNYKGIG--------------------------NQGVPDMG---
-AMKDFGS--SLNFPSLQDLN-IYGGDQLD--LQQSMDR--SLDGFIQN---------TE
NMCLGKKRPS-PYSG------NDP------------------------------FKGDQ-
--IQIAPPS---------MDRGADMDSISDIYETKP--ILSGDPMGEKKFDGSG------
-------SAKLGRPSPRR-APLPTDRMN-PMIN----AGAMPQ-GRSSYG----------
--------------------
>Gorai.013G146200.1
------------------------------------------------------------
------------------------------------------------------------
-----MFQPKKPTTMNSH--------------DRPMCVQGDSG-------------LVLT
TDPKPRLRWTVELHERFVDAVTQLGGPDKATPKTIMRVMGVKGLTLYHLKSHLQKFRLGK
QPHKEINDHSMKD-----------------------------------------------
----------------------------------------------------------DL
QRSAASSSGMMARSMN----------EMQMEVQRRLHEQLEVQRHLQLRIEAQGKYMQSI
LEKACQTLAG-ENMASGGYKGMG--------------------------NQGVPDIG---
-AMKDFG---PLNFPPFQDLN-IYGGDQLD--LPHNMDR-PLVDGFISN---------ND
NTCLGKKRPS-PYSG------SGKSPLIWSD-DLRLQDLG-TAPSCLGPQDD-PFKTDQ-
--IQLAPP-------------STELDSISEIYDAKP--VLSGDGIGEKKFEA--------
-------SPKLERPSPRR-AALQTERMN-PMIN----SGSVAQGRNSPFG----------
--------------------
>Thecc1EG033672t1
------------------------------------------------------------
------------------------------------------------------------
-----MFQPKKPSTMNSH--------------DRAMCVQGDSG-------------LVLT
TDPKPRLRWTVELHERFVDAVTQLGGPDKATPKTIMRVMGVKGLTLYHLKSHLQKFRLGK
QPHKEFNDHSIKD-----------------------------------------------
----------------------------------------------------------DL
QRNAASSSGMIARSMN----------EMQMEVQRRIHEQLEVQRHLQLRIEAQGKYMQSI
LEKACQTLAG-ENMAAGGYKGMG--------------------------NQGVPDMG---
-AMKDFG---PLNFPPFQDLN-IYGGDQLD--LQQNMDR-PSLDAFMPN---------ND
NICLGKKRAS-PYSG------SGKSPLIWSD-ELRLQDLG-TAASCLGPQDD-PFKSEQ-
--IQIAPPS---------IDRSTDLDPISDIYEAKP--VLSGDGMGDKKYEA--------
-------SPKLERPSPRR-APLQADRMN-PMIN----SGSVAQGRNSPYG----------
--------------------
>Potri.008G081800.2
------------------------------------------------------------
------------------------------------------------------------
-----MFHTKKPSTMNSH--------------DRPMCVQ-DSG-------------LVLT
TDPKPRLRWTVELHERFVDAVAQLGGPDKATPKTIMRVMGVKGLTLYHLKSHLQKFRLGK
QLHKEFNDHSIKDAS---------------------------------------------
--------------------------------------------------------ALDL
QRSAASSSGMISRSMN----------EMQMEVQRRLHEQLEVQRHLQLRTEAQGKYIQSL
LEKACQTLAGDQDLASGSYKGIG--------------------------NQGVPDMG---
-AMKDFG---PLNFPPFQDLN-IYGSGQLD--LLHNMDR-PSLDGFMSNN--------HD
DICLGKKRTN-PYAG------SGKSPLIWSD-DLRLQDLG-SGLSCLGPQDD-PLKGDQ-
--IQIAPPL---------MDSGTDLDSLSGLYGTKP--VHQGDALDEKKLEA--------
-------SAKTERPSPRR-APLAADRMS-PMIN----TGVMPQGRNSPFG----------
--------------------
>Phvul.005G047600.2
------------------------------------------------------------
------------------------------------------------------------
--MERMFPPKKPSTMNSH--------------DRPMCVQGDSG-------------LVLT
TDPKPRLRWTVELHERFVDAVTQLGGPDKATPKTIMRVMGVKGLTLYHLKSHLQKFRLGK
QPHKEFNDHSIKDGMRAS------------------------------------------
--------------------------------------------------------ALEL
QRNTASSSAMIGRNMN----------EMQIEVQRRLHEQLEVQKHLQLRIEAQGKYMQSI
LEKAYQTLAG-ENMASAATNLKGGIVPH---------------------Q--IPDMG---
-VLKEFGS--PLGYSSFQDLENIYGGDQID--LQHNMEKPPVDHGFMSI---------ND
SLCLGKKRSN-PYSG------SGKSPLIWSD-DLRLQDLGGPASSCLGPQDD-PFKGDH-
--IQITPQGSL------DRGS-TDIDPMSDIYDSKP--VLQGEAVVGEKKFDTS------
--------MKLERPSPRR-APLQAERMS-PMIS----TGTMAQGRGSPFG----------
--------------------
>Glyma15g41740.1
------------------------------------------------------------
------------------------------------------------------------
--MERMFPPKKPSTMNSH--------------DRPMCVQGDSG-------------LVLT
TDPKPRLRWTVELHERFVDAVTQLGGPDKATPKTIMRVMGVKGLTLYHLKSHLQKFRLGK
QPHKEFNDHSIKDGMRAS------------------------------------------
--------------------------------------------------------ALEL
QRNTASSSAMIGRNMN----------EMQIEVQRRLHEQLEVQKHLQLRIEAQGKYMQSI
LEKAYQTLAG-ENMASAATNLKGAIVPH---------------------HQGIPDMGV--
-VMKEFGS--PLGFSSFQDLENIYGGDQID--LQQNMEKPPLDHGFMPI---------NE
TLCLGKKRSNNPYSG------SGKSPLIWSD-DLRLQDLGGPASSCLGPQDD-PFKGDQ-
--IQIAPPGSL------DRGASTDIDPMSEIYDSKP--VLQSE----EKKFDAS------
-------SMKLERPSPRR-APLQAERMS-PMIS----TGTMAQGRGSPFG----------
--------------------
>orange1.1g017491m
------------------------------------------------------------
------------------------------------------------------------
----MFQHHKKPSSMNSHH-------------DRPLCVQGDSG-------------LVLT
TDPKPRLRWTVELHERFVDAVTQLGGPDKATPKTIMRVMGVKGLTLYHLKSHLQKFRLGK
QPHKEFNDHSIKDGKLAGE-----------------------------------------
------------------------------------------------------RRGLDL
QRNTASSSGVIGRSMN----------EMQMEVQRRLHEQLEVQRHLQLRIEAQGKYMQSI
LEKACQTLASGETVTPASFKGTIG-------------------------NQAVPDVG---
-TMKDFCP--PLNFSQFQDLN-LYGGDQIDH-LQQNMDRQSSLDHGFMQS--------ND
NICLGKKRPS-PYNGG---SGTGKSPLMWSD-DLRLQDLA--TPPCIGPQDD-PFKGDQ-
--IQIAPPS-------------NDLDSISDIYETKP--VLSGDAVSSEKKFEAS------
-------SAKLERPSPRR-TPISTERMN-PAMMN---TGGMQQGRNSPYG----------
--------------------
>evm.model.supercontig_32.94
------------------------------------------------------------
------------------------------------------------------------
-----MFHSKKPSTMNSH--------------DRPMCVQGDSG-------------LVLT
TDPKPRLRWTVELHERFVDAVTQLGGPDKATPKTIMRVMGVKGLTLYHLKSHLQKFRLGK
QPHKEFNDHSIKDGERAS------------------------------------------
--------------------------------------------------------ALDL
QRSAASSSGIIGRSMN----------EMQMEVQRRLHEQLEVQRHLQLRIEAQGKYMQSI
LEKACQTLAGENNIAAAAASYKGLG------------------------NHCGADMG---
-TMKNFVP--PLNFSSFQDLN-IYGGDQLDHHLQQNMDRSSSLDHGFMSN--------DD
TLCLGKKRSN-PYST-----CSGKSPLIWAD-DPRLQEPS-----CLGPQDHDLFKHSAH
DQMQIAPPNS-------IDRGADHLESISDIYETKP--VLSGDHAMADKKFES-------
--------TKLERPSPQR-P---SDRMS-PMMN----TGGMPQGRNSPFG----------
--------------------
>Aquca_030_00287.1
------------------------------------------------------------
------------------------------------------------------------
-----MFHCKKP-TMNSH--------------ERSMSIQGDSG-------------LVLT
TDPKPRLRWTVELHERFVDAVTQLGGPDKATPKTIMRVMGVKGLTLYHLKSHLQKFRLGK
QPHKEFNDHSIKEA----------------------------------------------
---------------------------------------------------------LDL
QRNASSSSGLMGRSMNDRNVHISEALRMQMEVQRRLHEQLEVQKHLQLRIEAQGKYMQNI
LEKACQTLAS-DNMASGSYKSVN--------------------------NQEVSDMS---
-NMKDLSS--SMSFPSLQDLH-IYGGEQLD--MQQQMDR-SSLDGFSPI---------ND
NICLGRRRPN-SYGS------TSKNPIIWSD-DIRLQELG-MSVPCLGSQDD-SFKNDQ-
--IQAASLT---------IDSGNEMDNIGDGYETKP--ILPGDSIGDRRYDAS-------
--------SKLERPSPQR-GSLSMNRVN-SMIK--------GGGRNYS------------
--------------------
>ppa007417m
------------------------------------------------------------
------------------------------------------------------------
MFQHPHQHHKKPSTMNSHD--------------RPMCVQGDSG-------------LVLT
TDPKPRLRWTVELHERFVDAVTQLGGPDKATPKTIMRVMGVKGLTLYHLKSHLQKFRLGK
QPHKEFNDHSLKDHAS--------------------------------------------
--------------------------------------------------------PLDL
QRNSASSSAMIGRSMN----------EMQMEVQRRLHEQLEVQKHLQLRIEAQGKYMQSI
LEKACQTLAGENNMAAAAG-SYKGNIGN----------------------QGVNPADMG-
-ALKDFNS--PLNFPSFQDLNIYG-GDHLDLQQN--LDRPPLD-HSFMPSN-------DN
SICLGPKKRPSPYSG------SGKSPLIWSD-DLRLQDLG-TAASCLGPQDDPFKSSDS-
--IQIAPPS--------IERGS-EMDSISDIYESKP--MIQGE---DKKFDSA-------
--------NKLERPSPRR-TPLGSDRMN-PMIN-----TGVRQGRNSPFG----------
--------------------
>MDP0000609912
------------------------------------------------------------
------------------------------------------------------------
MFQH--QHHKKPSTMNSHD--------------RPMCVQGDSG-------------LVLT
TDPKPRLRWTVELHERFVDAVTQLGGPDKATPKTIMRVMGVKGLTLYHLKSHLQKFRLGK
QPHKEFNDHSIKDHAS--------------------------------------------
--------------------------------------------------------PLDL
QRNSASSSAIIGRSMN----------EMQMEVQRRLHEQLEVQKHLQLRIEAQGKYMQSI
LEKACQTLAGENNMAAAAG-SYKGNIAN----------------------QSVNPXDMG-
-SLKDFNS--PLNFPSFQDLNIYG-GDHLDLQQN--LDRPPLD-HCFMPNN-------DN
NICLGPKKRPSPYSG------SGKSPLIWSD-DLRLQDLG-TAASCLGPQDDPFKSSDS-
--IQIAPPS--------IERGS-EIDSISDIYESKP--MLQGD---DKKFDSA-------
--------NKLERPSPRR-APLGSDRMN-PMIN-----TGVRQGRNSPFGGIKSLGSYVG
CDYQAMMKTGDSVTPRSQH-
>mrna19709.1-v1.0-hybrid
------------------------------------------------------------
------------------------------------------------------------
--------------MNSHES------------HRPMCVQGDSG-------------LVLT
TDPKPRLRWTVELHERFVDAVTQLGGPDKATPKTIMRVMGVKGLTLYHLKSHLQKFRLGK
QPHKEFNDHSIKDHAS--------------------------------------------
--------------------------------------------------------SLDL
QRSSASSSGIIGRSMN----------EMQMEVQRRLHEQLEVQKHLQLRIEAQGKYMQSI
LEKACQTLAGENNMTAAAAGSYKGNIGN---------------------NQGVNHADMG-
-NLKDFNS--PLNFPSFQDLNIYGSGDHLDQLQQNSLDRPPLDHHSFMPNN-------DN
INCMGSKKRPSPYNSG---NSSGKSPLIWSD-DLRLQDLG-TAASCLGPQDD-----HQ-
--IQIAPPS--------IERGTDQIDSISDIYESKP--MIQGD---EKKFEAG-------
--------NKLERPSPRRSAPMGSERMN-PMIN-----AGVRQGRNSPFG----------
--------------------
>Cucsa.239950.2
------------------------------------------------------------
------------------------------------------------------------
-----MFHPKKASTMNSH--------------DRGMCVQGDSG-------------LVLT
TDPKPRLRWTVELHERFVDAVTQLGGPDKATPKTIMRVMGVKGLTLYHLKSHLQKFRLGK
QPHKEFNDHSIKDGMRAS------------------------------------------
--------------------------------------------------------GLEL
HRNTASSSNMINRTMN----------EMQMEVQRRLHEQLEVQRHLQLRIEAQGKYMQSI
LEKACQTLAGENMAASGGYKAMGGIPNNNNN------------------QQGIADMTGAG
GGIKDFGS--PLGFPSFQDLN-LYGGDQLD--LQQNVDG-------FMSHN-------DS
LLCLGKKKSRPTPSTPNYGGSSGKGALDWPD-DLRLQDIGMAPPTSCVGQQEDDFKGIGG
---TLVAGR----------------DHLEEMYEAKPV-VSDDEGMGDHKKYDVNNNNNN-
---SNNSSIKLQRPSPRR-VPLSVDRANHPLIT------TAPQSTHSPFG----------
--------------------
>Eucgr.F04475.1
------------------------------------------------------------
------------------------------------------------------------
-----MFHPKKPSGMNSH--------------ERGMCVQGDSG-------------LVLT
TDPKPRLRWTVELHERFVDAVTQLGGPDKATPKTIMRVMGVKGLTLYHLKSHLQKFRLGK
QPHKEFNDHSIKDGKRAS------------------------------------------
--------------------------------------------------------ALEL
QRSSASSSAMIGRSMN----------EMQMEVQRRLHEQLEVQRHLQLRIEAQGKYMQAM
LEKACQTLAG-ESMVLHNSSGAGYHNHKTPS----------------NMPNPMNSIGGGA
PFVKDFGSSSPLNFPSFQDLNIYGGADQLD--LHPNLDRPSLSLDSYHLPSNNN--NSHD
NSGFGKKRPSPFVTGG-----SGKNPLLWSA-DDLPEHG-----------------HDQI
HTPEMVDSIS------------------VDIYEAKPPPALTGGGGGDEQKPLKP------
--------HRHDDHLFSRLDDADDDDLYPSLILW--------------------------
--------------------
>gi|18412370_APL
------------------------------------------------------------
------------------------------------------------------------
------------------------------------------------------------
-----------------------------------MRVMGVKGLTLYHLKSHLQKFRLGK
QPHKEYGDHSTKEGSRA-------------------------------------------
-------------------------------------------------------SAMDI
QRNVASSSGMMSRNMN----------EMQMEVQRRLHEQLEVQRHLQLRIEAQGKYMQSI
LERACQTLAGENMAAATAAAAVGGG------------------------YKGNLGSSSLS
AAVGPP--PHPLSFPPFQDLN-IYGNTTDQVLDHHNFHHQNIENHFTGNN------AADT
NIYLGKKRPNPNFGND-----VRKGLLMWSDQDHDLSANQ-------------SIDDEHR
IQIQMAT------------HVSTDLDSLSEIYERKS--GLSGDE----------------
---GNNGGKLLERPSP----RRSPLSPMMNPN----GGLIQ--GRNSPFG----------
--------------------
>Carubv10020551m
------------------------------------------------------------
------------------------------------------------------------
-----MFHAKKPSSMNGSYE------------NRAMCVQGDSG-------------LVLT
TDPKPRLRWTVELHERFVDAVAQLGGPDKATPKTIMRVMGVKGLTLYHLKSHLQKFRLGK
QPHREYGDHSTKEGSRA-------------------------------------------
-------------------------------------------------------SAMDI
QRNVASSSGMMSRNMN----------EMQMEVQRRLHEQLEVQRHLQLRIEAQGKYMQTI
LERACQTLAGENMAAA----AVGGG------------------------YKGNLGSSSLS
AAVGPP--PHPLSFPPFQDLN-IYGNTTDQVLDHHNFHHQNIENHFTASN------AADT
NIYLGKKRPNPNFGND-----VRKGLMMWSDQDHDLAANQ-------------PIDDEHR
IQIQMAT------------HVSTDLDSLSEIYERKS--GLSGDE----------------
---GNNGGKLLERPSP----RRSPLSPMMNPN----GGLIQ--GRNSPFG----------
--------------------
>Thhalv10018760m
------------------------------------------------------------
------------------------------------------------------------
-----MFHAKKPSSMNGSYE------------NRAMCVQGDSG-------------LVLT
TDPKPRLRWTVELHERFVDAVAQLGGPDKATPKTIMRVMGVKGLTLYHLKSHLQKFRLGK
QPHKEYGDHSTKEGSRA-------------------------------------------
-------------------------------------------------------SAMDI
QRNVASSSGMMSRNMN----------EMQMEVQRRLHEQLEVQRHLQLRIEAQGKYMQSI
LERACQTLAGENMAAATAAATAGGG------------------------YKGNLGSSSLS
SAVGPP--PHPLSFPPFQDLN-IYGNTTDQVLDHHNFHHQNIENHFTANN------AADT
NIYLGKKRPNPTFGNE-----VRKGLLMWSDQDQDLAGNQ-------------PLDDEHR
IQIQMAT------------HVSTDLDSLSEIYERKS--GLSSDE----------------
---GNNGGKLLERPSP----RRSPLSPMMNPN----GGLIQ--GRNSPFG----------
--------------------
>477109
------------------------------------------------------------
------------------------------------------------------------
--------------MNGSYE------------NRAMCVQGDSG-------------LVLT
TDPKPRLRWTVELHERFVDAVAQLGGPDKATPKTIMRVMGVKGLTLYHLKSHLQKFRLGK
QPHKEYGDHSTKEGSRA-------------------------------------------
-------------------------------------------------------SAMDI
QRNVASSSGMMSRNMN----------EMQMEVQRRLHEQLEVQRHLQLRIEAQGKYMQSI
LERACQTLAGENMAAATAAAAVGGG------------------------YKGNLGSSSLS
AAVGPP--PHPLSFPPFQDLN-IYGNTTDQVLDHHNFHHQNIENHFTSNN------AADT
NIYLGKKRPNPNFGND-----VRKGLLMWSDQDHDLAANQ-------------SIDDEHR
IQIQMAT------------HASTDLDSLSEIYERKS--GLSGDE----------------
---GNNGGKLLERPSP----RRSPLSPMMNPN----GGL---------------------
--------------------
>Bra035118
------------------------------------------------------------
------------------------------------------------------------
-----MFHAKKPSSMNGSYE------------NRAMCVQGDSG-------------LVLT
TDPKPRLRWTVELHERFVDAVAQLGGPDKATPKTIMRVMGVKGLTLYHLKSHLQKFRLGK
QPHKEYGDHSTKEGSRA-------------------------------------------
-------------------------------------------------------SAMDI
QRNVASSSGMISRNMN----------EMQMEVQRRLHEQLEVQRHLQLRIEAQGKYMQSI
LERACQTLAGENMAAA---VAAGGG------------------------YKTNLGSTSLS
AAVGPQ--PLPLSFPPFQDLN-IYGNTTEQVLDQHNFHHQNIENHYTANN------AADT
NIYLGKKRPNPSYGND-----VRKELLMWSDQDHDLSGNQ-------------AIDDEHR
IQIQMAT------------HVSTDLDSLSEIYERKS--GLPGDE----------------
---GNNGGKFLERPSP----RRSPLSPMMNPN----SGLIQ--GRNSPFG----------
--------------------
>PGSC0003DMP400017058
------------------------------------------------------------
------------------------------------------------------------
--------------MNSHDR------------P--MCVQGDSG-------------LVLT
TDPKPRLRWTVELHERFVDAVTQLGGPDKATPKTIMRVMGVKGLTLYHLKSHLQKFRLGK
QPHKEFNDHSVKDGDRA-------------------------------------------
-------------------------------------------------------TSLEL
QRNSASSSGMIGRNMN----------EMQMEVQRRLHEQLEVQRHLQLRIEAQGKYMQTI
LEKACQTLGGEENMALPTRTFKGIG------------------------NHQGGLIPDIS
AAFKEFGTPP-LTFSSFQDLN-ICG---EHIDLHAQSSMGERSSSFDGFMNLSNTTT-DH
NLSLGKKRSSPYN-TS-----NGKSPFMWSD-DFRLHELG-------------SNNEDDH
QIIQMER----------SCNPEIDSVSD--IYESKP--LLQDE-----------------
----KKFDAKLERPSP----RRAAQVS----------SLSAQGGRNSVFG----------
--------------------
>Solyc12g017370.1.1
------------------------------------------------------------
------------------------------------------------------------
-----MFHAKKPSTMNSHDR------------P--MCVQGDSG-------------LVLT
TDPKPRLRWTVELHERFVDAVTQLGGPDKATPKTIMRVMGVKGLTLYHLKSHLQKFRLGK
QPHKEFNDHSVKDGDRA-------------------------------------------
-------------------------------------------------------TSLEL
QRNSASSSGMIGRNMN----------EMQMEVQRRLHEQLEVQRHLQLRIEAQGKYMQTI
LEKACQTLGGEENMSLPTRTFKGIG------------------------NHQGGLIPDIS
AAFKEFGTPP-LTFSSFQDLN-ICG---EHIDLHAQSSMGERSSSFDGFMNLSNTST-DH
NLSLGKKRASPYN-TS-----NGKSPFMWSD-DFRLHELG-------------SNNEDDH
QIIQMER----------SCNPEIDSVSD--MYESKP--LLQDD-----------------
----KKFDTKPERPSP----RRAAQVS----------SLSAQGGRNSVFG----------
--------------------
>mgv1a008004m
------------------------------------------------------------
------------------------------------------------------------
----MFQTTKKATSMNNPHE------------PRGMCVQGDSG-------------LVLT
TDPKPRLRWTVELHERFVDAVTQLGGPDKATPKTIMRVMGVKGLTLYHLKSHLQKFRLGK
QPHKDFHDHSMKDD----------------------------------------------
-------------------------------------------------------SSLEL
QRNNASSSGMLGRSMN----------EMQMEVNRRLHEQLEVQRHLQLRIEAHGKYMQTI
LEKACQTLAGENNMAAAAAAASGS-------------------------YNKAAVGPDMS
CGLKDFGPAMNNSFPSLQDLN-LYGPTDQQLLDHHHHNHMERSSSIGNINDVFNIQTNNE
NFLANKKRPNPY----------GKSPLIWAD-DLRLQEHL-------------GSNDDND
CQIHMGPPFSLDRGGSTSDHNIDDSVSDHNIYETKP--ILSGDRIHRSNNIIG-------
---EKKFDKLSDRSSPPPHHRRAAERMNHHSAAISAGGIMPQAGRSSPFG----------
--------------------
>Lus10001754
------------------------------------------------------------
------------------MFHGHVKKPSTTITTASGGHHHNHNNNNNNSGGSGGMMINSH
HSHHQHQHHHHQQQQHHHDRNTGGGGGMSSSSSGCHVQQGDSG-------------LVLT
TDPKPRLRWTVELHERFVDAVTQLGGPDKATPKTIMRVMGVKGLTLYHLKSHLQKFRLGK
QPHKELNDHSLKDAAS--------------------------------------------
--------------------------------------------------------ALDL
QRNLPSSSGMMGRSMN----------EMQMEVQRRLHEQLEVQRHLQLRIEAQGKYMQSM
LEKACQTLAAGEQQHHTYSSSTTSNPNNSSSKVASD----HHHHHNPHHGMHNSSSVEHL
VGMKDMAGQAALNFPPVQDLN-IYGNMDHGLMMSSSSNNNNNSNNINHDG-AALCLGSNN
SNSNNKKRPNPYNTTAS---TITKSSLMWSSDDLRLQEGINGGTDEDEDDGD-HHEDNDQ
LQIHMDQQH---------------LQDSHILYDSKQ--LIGGEHG---------------
--------LMLMGPSPTDHRQQHHSQLPHQLLT------KSKFDHHAGN-----------
--------------------
>Cre12.g495100.t1.2
AERAAGGPNAASEDDWLLEFWPEPAADFPAPVAPMLSQHQDAAQLPEAMPQQQGLALGGY
GLTQQPSDFMQTGMPGFDAFSSGKAATLGLPLLADPQRASTDGASALMNAAQQSSEYMLA
PGMGGMPHLLAPSVGTALPGTGHTGFADLSMGGMAGGIPGLGGPGIMHGQYFMQPQRAAT
GPAKSRLRWTPELHNRFVNAVNSLGGPDKATPKGILKLMGVDGLTIYHIKSHLQKYRLNI
RLPGESGLAGDSADGSDGERSDGEGGVRRATSLERADTMSGMAGGAAAALGRAGGTPGGA
LISPGLAGGTSSTGGMAAGGGGGGGLVTEPSISRGTVLNAAGAVATAAPAAAAPAGGSAA
VKRPAGTSLSSGSTASATRRNLEEALLFQMELQKKLHEQLETQRQLQLSLEAHGRYIASL
MEQEGLTSRLPELSGGAPAAAPVAAGGAAGGMIAPPPPQQQLQHQPQLLQPQGSLPAGGS
SEAHAAAGAGTMVVHQQQQQHVHHHHQQQQVQMQQHARHCDTCGAGGAGGAPSGGSSMQQ
LQAAEQQRTELVVAGRLGSMPAPASSSPLAGQAHQQQPLAGGAAHLVHVHSHTPGGQPHV
QHQDAFAGAATAAAHASPGLPQSHSHLLPADLSSNAGPDTSAGQIKPEPDMSQQQQQQEQ
QEAEQLAQGLLNDSSAGAGAVSGSDGGGLGDFDFGDFGDLDGGAQGGLLGPGDLIGIAEL
EAAAAHEQQQEQEHDPLDA-
>Vocar20013334m
AERASSTAIGTEDDWLLEFWPEPAAADFLGPIPGTMQPQQQHHQQHLNASQLSELLPQHG
SLQMGQFNLNNTTAPNEYLPGLQFDAAYGGKTNALAGLSGLLPEPQRTSTDGASALLQSS
DFMLPMGGVAHPLMQPQNCLAGLPQPAFPDLPPLGGGLGGGSPFLMPG------HFMAAS
GPPKSRLRWTPELHNRFVAAVNQLGGPDRATPKGILKLMCLEGLTIYHIKSHLQKYRLNI
RLPGEAMQGDSADTDASDGEGGAAVPSAPLDPSGYG------------------------
--------GETQSALGGGGVGGAAAAAAAAAAAAAAAPAEPTVSISAHGRSSARRVGGGG
PAAAGGTSGSSGSAPSNTRRHLEEALLFQMELQKKLHEQLESQRQLQLSLEAHGRYIASL
MEQEGLTGKLPELGTAPQLGGGSAAAAAAAAVQRRASGGLAPPSSSAHQHQHPTRSQSNG
AAVLRADGGNLVGGGAVGQASLIGTGVGGDASGGGGGGATGGGGAAMSLRPTSANVADLE
LQLQPSASSAVAVAATAAALTAHQSHALLQPHNHHNHLQQHHKQPTQQQSQEQQQQQQRQ
KHHNNQQQQQQHAMQPQPLSSMAGGSSGGGGGDLGAGCGLSSRMTGGGVSSALQLQQLGQ
RMEAVSGVVPSAAPASIPTAAHDPVLQPQRLSCFGGQQQQQQRLRQVSQTSSDLDDFACG
DLDADVELIHEQHQQQQGQC
>60184
ETTFWPEFNEDGGADEDQAIDDFLNVLLEIDTETLESQGEGGGGTAKGKISSSRGDRIRA
EASVADPRGTSYSRGVGAVFDEGAHHHHLSHETAAADLLTQHQLRQQVDTQMSSHARHLS
DPMAGTGGQFGGIGDGWHPPGMADFSIFAQQFQHNNPALGGFGVAGSATARDRTAGPNGG
NDGKMRLRWTPELHKRFVDAVNRLGGLELATPKGIMQLMEVDGMTIQHVKSHLQKYRLQD
PGDRDVLDGDGKRG----------------------------------------------
------------------------------------------------------------
REGDDAGAAAGGKRVR----------RRPSAAERSAARARAAEQKAREEREAAAAAAAAA
AEAAAEAIDAERRMSSGGHGDLLGMEGG--------------------------------
-----------HHVPPYANTGALMTTIDTTSGLPSVAHDHGARLALLGVED-------DD
HLETAARAAGLGTAGRS---PEDVSIALMKQIEMQSQLHA-------------QLMEQRK
LQQRIEAHG----------------KYLESILERQQ------------------------
--------RQQHQQHQNKVHGDDEDGMPPGSLS---------------------------
--------------------
>46620
------------------------------------------------------------
------------------------------------------------------------
----MAVEGLTIYHIKSHLQKYR----------LNVRLPGESGD-----------MISGP
DESEEPSRRKRRSRSHGQASSRRRSSRQRKRRSRSSDEDSDEDDMEDEDMDDDENFEEGI
SRARPGTSVSGINGSSPHG-----------------------------------------
-------------------------------------------------------GSPRG
GSPRGVEPLEVPDLDPEKQHSLEEALLKQMDMQKRLHEQLEEQRRLQLSLEAHGRYITSL
IQKKGLEGLPPQTKEALDAALVPPQGSG--------------------------------
-----------LSTLTHNTAPQWTPSVSEGSSLAQQVGHVMHHSTAFMLG----------
SASATDPESSLLLDTN-----MQAAAAVWDPSQAHGLDQS--------------------
--------------------------GSKQLYEEPK------------------------
--------ELYEEPGQLYEERGGHVKPEEQL-----------------------------
--------------------
