# Supplementary material for: Vascular gene expression: a hypothesis
Source: Front Plant Sci. 2013 Jul 17;4:261. doi: 10.3389/fpls.2013.00261 (PMC3713349; doi:10.3389/fpls.2013.00261)
Supplement: Figure S2 — Phylogenetic analysis of FT gene in plant species. Arabidopsis FT protein sequence was retrieved form TAIR (http://www.arabidopsis.org) and used as query. Protein homologs were identified by BLAST search against the phytozome database (http://phytozome.net). Full length protein sequences were aligned with ClustalX2. The alignment parameters used were: Pairwise alignment: Gap opening 35, Gap extension 0.7; Multiple alignment: Gap opening 15, Gap extension 0.3. Evolutionary analyses were conducted in MEGA5. The evolutionary Phylogenetic reconstruction (shown as dendrogram) was inferred using the maximum likelihood statistical method. Bootstrap values higher than 70% are shown (1000 replicates). The analysis involved 35 amino acid sequences. C. subellipsoidea was used as outgroup. [file 52375_Ruiz-Medrano_DataSheet3.FASTA]

>AT3G09070
----------------------------MNPATDPVS---AAAAALAPPPQPPQPHRLST
SCNRHPEE-RFTGFCPSCLCERLSVLDQTNN-----GGSSSSS--KKPPTISAAALKALF
KPSGNNGVGGV---NTNGNGRVKPGFFPELRRTKSFSA-----------SKNNEG--FS-
GVFEPQRRSCDVRLRSSLWNLFSQDEQRNLPSNVTGGEIDVEPRKSSVAE--------PV
LEVND----------EGEAESDDEELEEEE------------------------------
------------------------------------------------------------
------------------------------------------------------------
------------------------------------------------------------
----------------------------------------------EEDYVEAGDFEILN
DSG--------ELMREKSDEIVEVREE---IEEAVKPTKGLSEEELKPIKDYIDLD----
--------SQTKKPSVRRSFWSAASVFSKKLQKWRQNQKMKK--RRNGGDHR---PGSAR
LPVEKP-------IGRQLRDTQSEIADYGYGRRSCDTDPRFSLDAGRFSLDAGRFSVDIG
-------RISLDDPRYSFDEPRASWDGSLIGRTMFPPA-ARAPPPPS-MLSVVEDAPPPV
HRHVTRADMQFPVEEPAPPPP---VVNQTNG--------VSDPVIIPGGSIQTRDYYTDS
SS--RRRKSLDRSSSSMRKTAAAVVADMDEPK----------------------------
---LSVSSAISIDAYSGSLRDNNN-YAVETADNGSFREP------AMMIGDRKVNSNDNN
-KKSRRWGK-WSILGLIYRKSVNKYEEEEEEEEDRYRRLNGGMVERSLSESWPELRN---
-------GGGG---GGGPRMVRSNSNVSWR------------------------------
--------SSGGGSARKVNG----LDRRNKSSRYSPKN----GENGMLKFYLPHMKASRR
MS------------GTGGAGGGGGGGWANSHGHSIARSVMRLY-
>478217_lyrata
----------------------------MNPATDPVS---AAAAALAPPPQPPQPHRLST
SCDRHPEE-RFTGFCPSCLCERLSVLDQSNN-----GGASSSSSSKKPPTISAAALKALF
KPSGNNGGGGG---NNNGNGRVKPGFFPELRRTKSFSA-----------SKNNEG--FS-
GVFEPQRRSCDVRLRSSLWNLFSQDEQRNLPSNVSGGEIEVEPRKSSVAE--------PV
LEVND----------EGEAESDDEVEEEEEGFLNWMWKEGFKPDVFSYSTVINDLAKTGK
LDDALELFDDMSERRVAPDVTCYNILIDGFLKEKDHKMAMQLWDKLLEDSSVYPNVKTHN
IMISGLSKCGRVDDCLKIWDRMKQNEREKDLYTYSSLIHGLCDEGNVDKAESVFNELVER
KAFIDVVTYNTMLGGFCRCGKIKESLELWRIMEQRNSVNIVSYNILIKGLLENGKIDEAT
MIWRLMPAKGYAADNTTYGIFIHGLCVNGYVNKALGVMQEVESKEEEENYVEAGDFEILN
DSG--------ELIGEKSDEIVEVREE---IEEAEKPEKGLSEEELKPIKDHIDLD----
--------TQTKKPSVRRSFWSAASVFSKKLQKWRQNQKMKK--RRNGGDHR---PGSAR
LPVEKP-------IGRQLRDTQSEIADYGFGRRSCDTDPRFSLDAGRFSLDAGRFSVDIG
-------RISLDDPRYSFDEPRASWDGSLIGRTAFPPA-VRAPPPPS-MLSVVEDAPPPL
HRHVTRADMQFPVEEPAPPPP---VVNQSNG--------VSDPVILPGGSIQTRDYYTDS
SS--RRRKSLDRSSS-MRKTAAAVVADMDEPK----------------------------
---LSVSSAISIDAYSGSLRDNN--YAAETTDNGFFREP------AVMIGERKVNSNDSN
-KKSRRWGK-WSILGLIYRKSVNKYEEEEEEE-DRYRRLNGGMVERSLSESWPELRN---
-------CGGV---GGGPRMVRSNSNVSWR------------------------------
--------SSGGGSARKVNG----LDRRNKSSRYSPKN----GENGMLKFYLPHMKGSRR
MSS----------AGGGGGGGGGGGGWANSHGHSIARSVMRLY-
>Carubv10015448m_Capsella
----------------------------MNPATDPVSV-AAAAAALAPPPQPPQPHRLST
SCDRHPEE-RFTGFCPSCLCERLSVLDQTNN-----GASSSSR---KPPTISAAALKALF
KPSGG---------NSSGNGRVKPGFFPELRRTKSFSA-----------SKNNEG--FS-
GVFEPQRRSCDVRTRSSLWNLFSQDEQRNLPNTVSGGEIEVEPRKSSVAE--------PV
LEVND----------EGEAESDDEVEEEEE------------------------------
------------------------------------------------------------
------------------------------------------------------------
------------------------------------------------------------
--------------------------------------------EEEEDYVEAGDFEILN
DSG--------ELSRGKSDEIVEEIQE---IAETVKPEKTISEEELKPIKDYIDLD----
--------SQTKKPSVRRSFWSAASVFSKKLQKWRQNQKMKK--RRNAGDHR---PGSAR
LPVEKP-------IGRQLRDTQSEIADYGFGRRSCDTDPRFSLDAGRFSLDAGRFSVDIG
-------RISVDDPRYSFDEPRASWDGSLIGRTAFPPA-ARAPPPPS-MLSVVEDAAPPV
HRHVTRADMQFPVEEPPPPAP---VVNQSNG--------VSDPVIIPGGSIQTRDYYTDS
SS--RRRKSLDRSSS-MRKTAAAVVADMDEPK----------------------------
---LSVSSAISIDAYSGSMRDHNNNYAVETTDNGFFREP------AMMVGERKVNSNDNN
NKKSRRWGK-WSILGLIYRKSVNKYEEEEEEE-DRYRRLNGGMVERSLSESWPELRN---
-------GGG------GPRMVRSNSNVSWR------------------------------
--------SSGGGSQRKVHG----LDR-NKSSRYSPKN----GENGMLKFYLPTMKGSRR
MT-------------------GAGGGWANSNGHSIARSVMRLY-
>Thhalv10020222m_Thelungiella
----------------------------MNPASDPVS---AAAAALAPPPQPPQPHRLST
SCDRHPEE-RFTGFCPSCLCERLSVLDQNNN-----GAASSSSSSRKPPTISAAALKALF
KPSGNNGGGG----NANGNGRVKPGFFPELRRTKSFSA-----------SKNNEG--FS-
GVFEPQRRSCDVRLRSSLWNLFSQDEQRNLPTTVSGGEIEVEPRKSSVRE--------PV
LEVND----------EGEAESDGE------------------------------------
------------------------------------------------------------
------------------------------------------------------------
------------------------------------------------------------
---------------------------------------------FEEDYVEAGDFEILN
DSG--------EVIGEKSDEIVEEREE---IEEVEIPEKAITEEELKPMKDYIDLD----
--------SQTKKPSVRRSFWSAASLFSKKLQKWRQNQKMKK--RRNGGDHR---PGSAR
LPVEKP-------IGRQLRDTQSEIADYGFGRRSCDTDPRFSLDAGRFSLDAGRFSVDIG
-------RISLDDPRYSFDEPRASWDGSLIGKVAFPPV-ARPPPPPS-MLSVVEDAP--V
HRHLTRSDMQIPVEEPSPPPQ---MVNPANN--------VSDPVIIPGGSIQTRDYYTDS
SS--RRRKSLDRSSS-IRKTAAAVVADIDEPK----------------------------
---PPVS----VETHSGSLRDNS--YVVETTDNGFFREP------AITG-ERRGNGNDSN
-KKSRRWGK-WSILGLIYRKSVNKYEEEEEEE--RYRRLNGGMVERSLSESWPEMRN---
-------EGG-------PKMVRSNSNVSWR------------------------------
--------SSG----RKVNG----LER-IKSSRYSPKN----GENGMLKFYLAPMKGSRR
MSVGAGG------GGGGAGGGGGGGGWANSHGHSIARNVMRLY-
>Bra001326_Brassica
----------------------------MNPSTDPAA-------ALAPPPQPPQPHRLST
SCDRHPEE-RFTGFCPSCLCERLSVLDQTNN-----TASSSRK----PPAISAAALKALF
KPSSNG--------NANGNGRVKPGFFPELRRTKSFSA-----------SKNSDGNGLS-
GAFEPQRRSCDVR-QTSLSNLFSQDEQRNAPTTIPGGEVDDEPRRSSVQE--------PV
LEVND----------EEEAESDDL------------------------------------
------------------------------------------------------------
------------------------------------------------------------
------------------------------------------------------------
----------------------------------------------DEHYVEACDFEIVN
DFDGDVNGVTSEVNGVRSDEIVEEREEE--IEEVEVP------EELKPMKDYIDLDS---
--H-----SQTKKPSVRRSFWSAASVFSKKLQKWRQNQKLKK--RRNSGDHR---PGSAR
LPVEKP-------IGRQLRDTQSEIADYGYGRRSCDTDPRFSLDAGRFSLDAGRFSVDIG
-------RISVDDPRYSFDEPRASWDGSLIGRTVFPAA-ARPPPPPS-MLSVVEDAP--V
HRHVTRTDMQIPVEEPPPPPPPQVVNNTSNN--------VSDPVIIPGGSIQTRDYYTDS
SS--RRRKSLDRSSS----IRKTVVADVDEPK----------------------------
---PPVSS---IDTYSGSLRDNN--YGVETTDNGFLRDP------AITG-ERKVSSNDNN
-KKSRRWGK-WSILGLIYRKSVNKYEEEEEEE--RYRRLNGGMVERSLSESWPELRN---
-------GGG-------PRMVRSNSNVSWR------------------------------
--------SSGGGMGRKVNG----LER-NKSSRYSPKN----GENGMWKFYLAPMKGSRR
MSVG------------GGAGGGGGGGWGNGHGHSITRSAMRMY-
>Lus10035513_Linum
----------------------------MNPSTATAT---ATDPQQLHPPQPPQPHRPST
SCPRHPEEENFTGFCPSCLCERLAILDHSSS-----AAATSSSTSSRKPLLASAALRAIF
KPSSTTTAAA----TSSSNSSNKPSFFPELRRSKSFSA-----------SKNEG---FS-
GVFEPQRKSCDVRGRNTLWLLFNQANPTEIEQPQP-------PRFSASGS--------SV
LKPDG----------FEGTESEEEEEEEEE------------------------------
------------------------------------------------------------
------------------------------------------------------------
------------------------------------------------------------
------------------------------------------NVRENTDIVADPPILTAR
NSNAKPIDEIIEEEDEHEEEEEEEEEE---EEEEIAIEPPVEEEEEKTMKDHLDLDS---
--S-----SQTKK---RVSFWSAASVFSKKLQKWRQKQKLKK--RRSNGVGNGVISVSGT
LPVEKP-------IGRQYRETQSEIADYGFGRRSCDTDP--------------RFSLDIG
-------RMSFDDPRYSFDEPRASWDGYLMGRTFP----TRAPLLPT-MLSVVEDAP---
--AVIRSDAHIPVEQPPPPPPPPQVPAAILS--------VTEDEFVPGGCAQTRDYYTDS
SS--RRRKSLDRSSS-IRSTAAAVVAEIDELKSVSSNSKV----------SPATVESSSI
INGPKVDYLREYSHYSNSLRDDCS---VETFDNASIVG---------GGGDRKENNGGGG
AKKSKRWGKGWSIWGFIHRRNVNKDDER-----SSYRGVGGNGVERSFSETWPDLRGERM
LNVGKGGGGGG---RFNPNLMRSNSSVSWRNSNGFGPSIGSFGSGRKSNVET--------
-------CSSGNGFGGRKKRDEFMLER-NRSARYSPSNNTTVDNNGMLKWYLAPQSGTGR
IAAAS-------------TTRGGWGKSKTHQAHSIARSVLRLY-
>Phvul.008G107800.1_Phaseolus
----------------------------MNPTTTQPPP-PSLPPPSLPPPPQLQPHRPST
SCDRHPQE-NFTGFCPSCLCERLAVLDPNSS-----SSSAAARK-PPSSSAAAAALKTIF
RSSVAARR-------------PPLSSLPELRRTKSFSA-----------SKNEALS----
GFFEPQRKSCDVRGRSTLFTLFNQEA----EVETRN-----LPSSSVVQK--------PV
LESEE----------EDDDEEDN--IVVHD------------------------------
------------------------------------------------------------
------------------------------------------------------------
------------------------------------------------------------
--------------------------------------------VTD---IKVSESPQPQ
QANAEN----------RVSEIIEEESET--VPEP-VEADVADEDALKAMKDHMDLDS--Q
T-K-----KTSG-RDLKGSFWSAASVFSKKLQKWRQKQKMKK--RERNGVVVG---SGTL
LPVEKP-------IARQFRETQSEIADYGFGRRSCDTDP--------------RFSLDAA
-------RMSFD-----FEEPRASWDGYLMARTAPTFA--VPPRMPT-MIEDVPAPV---
--QVLRTDSLIPVEEPEYEETLTLNLNQNLNLSVNHNANVNANPDFPGGSTQTREYYTDS
SS--RRRKSLDRSSS-IRRTAAAVVAEMDELKSVSN------------------------
-ASATT--NAKVTPAASADYVHN-----PLRDSNLNSNS----------LRDDGCEKGAS
KKSSSRWSKAWSIWGLIHRRGSKEEDGGGNGN------ANGNGVERSFSESWQEYRGG--
--ERNGDVRGG---GFNPKMMRSNSSVSWRNGQ---------------------------
----------GLGGGGFGSVSMRKSDVQGNALGLGLGGGGGGGRKGRDEFVGLERNRSAR
YS-PNNIDNNGLLRLYLGGRRNGSGKGRSNQAHSIARSVLRLY-
>Glyma07g17490.1_Glycine
----------------------------MNPTTQ--PP-PSLPPPPLPPP-QLQPHRPST
SCDRHPQE-NFTGFCPSCLCERLAVLDPNSS-----STSSAARK-PPTSSTAAAALKAIF
RPSIAARNRP-----------PPSSFLPELRRTKSFSA-----------SKNEALS----
GFFEPQRKSCDVRGRSTLFSLFNQEAAVAVEVETRHN----LPSSSVVQK--------PV
LESEE----------EEEQEQENNNIVVHN------------------------------
------------------------------------------------------------
------------------------------------------------------------
------------------------------------------------------------
--------------------------------------------VNDNNNTRVPDSLQPQ
PEATNNT---FTEHRVSVSEIVEEEPEI--VLEPEADVAAAEEDTLKETKDHMDLDS-SQ
T-K-----KPSGGRDLKGSFWSAASVFSKKLQKWRQKQKNKK--RERNGVVVG---SGTL
LPVEKP-------ISRQFRETQSEIADYGFGRRSCDTDP--------------RFSLDAA
-------RMSFD-----FEEPRASWDGYLMARTTSSFA-AVPPRMPT-MIEDAPAPV---
--QVLRTDSLIPVEEPEYEDALILNLNLNP------------NPNLPGGSAQTKEYYSDS
S---RRRKSLDRSSS-IRRTAAAVVAEMDELKAVAN------------------------
-ASANANANARVTPAASADYVHNNINNNPLRDSNLNSNS------NSNLLRDD--EKGSS
KKSSS-PVEGVEYMGIDTPEGNKEEEGGGNG--------NGNGVERSYSESWQEYRGGGG
-GEKNGDVRGG---GFNPKLMRSNSSVSWRNGQS--------------------------
--------MIGGGGGGFGNVSMRKSDVQGNGLGLGLGG-----RKGRDEFVGLERNRSAR
YSSPNSIDNNGLLRLYLGGRRNGSGKGRSNQAHSIARNVLRLY-
>Cucsa.067030.1_Cucumis
----------------------------MNP------------VTEALPPLPPQPHRPST
SCDRHPEE-RFTGFCPSCLCERLAVLEPSTSSS--SSTSSRKP--PINSSAAAAALKAIF
RPSATGAGPG-----GLSGRNKPSSFLPELRRTKSFSA-----------SKNEGFS----
GVFEPQRKSCDVRVRNTLWTLFTQDDERNPLKNEAPRVSNAAAGLHIEDER------DPR
ILAAAS-----SLVRGPVLEPDDEGEDDDE------------------------------
------------------------------------------------------------
------------------------------------------------------------
------------------------------------------------------------
--------------------------------------------TEP---EIEIFEE--S
NAGNVVEDRVHEILEEEEEEEEEEEAEEEENEEPIRPEIEAVQDDFKSIKDHMDLDSQPK
K-P-----SGRDFKEIAGSFWSAASVFSKKWQKWRDKQKLKK---RRNGDI------SAT
LPVEKP-------IGRQFRETQSEIADYGYGRRSCDTDP--------------RFSLDAG
-------RMSFDDPRYSFDEPRASWDGYLVS--------RTFTRMPT-MLSVVED-APIH
V--S-RTDTQIPVEEPAN--------------------SCNDDETVPGGSEQTRDYYSDS
SS--RRRRSLDRSSS-LRKTAAAVVADMDDIKSSSNAKVS-----------PATADFFSG
PKLVVPDNKLQRDSNSNSLRDDCS----ETFEIPFRN----------------GDRKETK
K--SRRWGKGWNIWAFIYRRTGN-KYEDEDRYSS-----RTNGVTRSLSESWPEFRG---
--ERNGEVRGIGGMGFNPKMMRSNSSVSWRSSQSNSGGSFGSMRRSNV------------
---------ETSGGFLRKKKEDFVLER-NQSARFSPNE---VVDNGLLRFYLAPMKGSRR
GGIMKN---------------------RPSPAQSIARSVLRLY-
>evm.model.supercontig_163.1
----------------------------MNPSTEPPALLPPQAVALAPPPQPPQPHRPST
SCDRHPEE-HFTGFCPSCLCERLAVLDHN-SSA--SSSSSRKP--PLSAAALKAIFKPSS
SSAASNAFPS-----NPNNRSRP-TFFPELRRTKSFSA-----------SKNEGFS----
GVFEPQRKSCDVRVRNTLWSLFNQDDERNPYKKEAKGGGPVGASVGVAAAA------GGE
IEADARNLGSSSRVQVPVIESKEDRETESE------------------------------
------------------------------------------------------------
------------------------------------------------------------
------------------------------------------------------------
--------------------------------------------SDLDDGDFEILNEPIA
AAANVIEDKVQEIVEEEEEEEEEEEEEEEEEEREGDEGVQVREEDLKPMKDHIDLDSQTK
K-P-----SGRDFKEIAGSFWSAASVFSKKLQKWRQKQKLKK---RRNGGG------SAT
LPVEKP-------IGRQYRETQSEIADYGFGRRSCDTDP--------------RFSLDAG
-------RISFDDPRYSFDEPRASWDGYLIG--------RTFPRMPT-MLSVVED-APVQ
V--S-RSDAQIPVEEPMN--------------------SINEDGAVPGGSAQTRDYYSDS
SS--RRRKSFERSNS-LRKTAAAVVAEMDEIKSVSNAKVS-----------PATVDYVNG
SKLVVPDRDLG-DSNSNSLRDDYS----ETFDMGFRDN--------AS-IIGSGERKGPK
K--SSRWSKAWNIWALIYRRSVN-KDEEEDRFS------RPNGVERSLSESWPELRG---
--ERNGDLK----PGFNPKMLRSNSSVSWRNS-SSFGGPVMGGRKSNV------------
---------ETTT-NGKKRREEFVLER-NRSARYSP-P---NIDNGLLRFYLTPMRGSRR
SGSGKSSG-------------------RSNQAQSIARSILRLY-
>cassava4.1_034233m
----------------------------MNPTTEPSQ---------LQPPQPPQPHRPST
SCDRHPDE-HFTGFCPSCLCERLAVLEPSSS----SASSSRKP-PIPTTSTATAALKAIF
KP-------------SGGTGSSKPSFFPELRRTKSFSA-----------SKNEGFS----
GVFEPQRKSCDVRVRSTLWTLFYQDDDRNP-SKRDSFKG---PEIEVES----------R
ISSSS--------VRGPVFESKEEEEIETD------------------------------
------------------------------------------------------------
------------------------------------------------------------
------------------------------------------------------------
--------------------------------------------SDNEKDNESGDIIRVL
DEPILTARNSNANPIEEIIEEDE-----AIVIEPEQVQE----EELKPMKDHIDLDSQTK
K-P-----SGRDFKEIAGSFWSAASVFSKKLQKWRQKQKLKK--RRNGGPG------SAT
LPVEKP-------IGRQYRETQSEIADYGFGRRSCDTDP--------------RFSLDAG
-------RISFDDPRYSFDEPRASWDGYLIG--------RTVPRMPT-MVSVVED-APVN
V--VLRSDTQIPVEEPQS----------------MPMNSIHEDETVPGGSAQTRDYYSDS
SS--RRRKSLDRSSS-IRKTAAAVVAEIDELKSASASAS---ASASNAKVSPATVDYIHG
PKLVIPDRDSR-DSNSNSLRDDCS----ETFEMGFRDH--------APIVG-NGERKGPK
K--SRRWSKAWNIWGFIHRRSVN-KDEDEDRCS------RVNGVERSFSESWPELRG---
--ERN-EAR----GAFNPKMLRSNSSVSWRNSNGLGG-VSFDSARKSN------------
---------VETNGYGRKKRDEFVLER-NRSARYSP-N---NIDNGLLRFYLTPMRSSRR
VGWGKS---------------------KSSHAQSIARSVLRLY-
>Potri.016G111400.1_Populus
----------------------------MNPTTEP--------------PQPPQPHRPST
SCDRHPEE-HFTGFCPSCLCERLAVLDPNTS----SAASSSSS-RKP---TATAALKAIF
KPPQ--PSSS-----NNNNNSSKSSFFPELRRTKSFSA-----------SKNEGFS----
GVFEPQRKSCDVRVRNTLWSLFNQDSERNPSVKKEPFKGG--PEIEAVEP---------R
ISCSS--------VRGPVFESKEEEEIENE------------------------------
------------------------------------------------------------
------------------------------------------------------------
------------------------------------------------------------
--------------------------------------------TDTENENE--------
---------------DDFEDDEE-----GIVIEPEPVQEAVL-EELKTMKDHIDLDSQSK
K-T-----SGRDFKEIAGSFWSAASVFSKKLQKWRQKQKLKK--QRNDGPG------SAT
LPVEKP-------IGRQYRETQSEIADYGFGRRSCDTDP--------------RFSLDAG
-------RISFDDPRYSFDEPRASWDGYLIG--------RTFPRMPT-MVSVVED-APVN
V--VLRSDTQIPVEEPPR----------------ISMNSINEDEAVPGGSAQTRDYYSDS
SS--RRRKSLDRSNS-IRKTAAAVVAEIDELK----------------------------
-ALVVPDRDFR-DSNSNSLRDDCS----ETFDMGFRDN--------ASLVGGNGERKGAK
K--PRRWSKAWNIWGFIHRRSVN-KEDDDDRYS------RANGVERSFSESWPELRG---
--ERNGDVR----GGFNPKILRSNSSVSWRNSHNFGGGGSFSSARKSS------------
---------VETNGNGRKKRDEFVLER-NRSARYSP-N---NMENGLLRFYLTPLRNSRR
NGWGKS---------------------KSSQAQSIARSVLRLY-
>29068.m000019_Ricinus
----------------------------MNSTIEQPP-------QLQPPPQPPQPHRPST
SCDRHPEE-HFTGFCPSCLCERLAVLEPSSS----TASSSRKPPPIPTTTTATAALKAIF
KP----------------SSSDRPSFFPELRRTKSFSA-----------SKNEGFS----
GVFEPQRKSCDVRVRSTLWSLFYQDDEQRNPSKKDSLKG---PEIIEVES---------R
ISSSS--------VRGGPIVFEEEDSDNNT------------------------------
------------------------------------------------------------
------------------------------------------------------------
------------------------------------------------------------
--------------------------------------------ESGDIIRVLDEQHQQQ
QPIILTARNSNANPIEEILEEEEEEEEEGIVIEPEQEQVQEEEVVIKPMKDHIDLDSQTK
K-G-----SGRDFKEIAGSFWSAASVFSKKLQKWRQKQKLNNNNKKRRNGG------SAT
LPVEKP-------IGRQYRETQSEIADYGFGRRSCDTDP--------------RFSLDAG
-------RISFDDSRYSFDEPRASWDGYLIG-------TRNFPRMPT-MLSVVED-APVN
V--VLRSDTQIPVEEPR--------------------NSIHEDDTLPGGSAQTRDYYSDS
SS--RRRKSLDRSNS-IRKTAAAVVAEIDELKSAASVISNSKVSPATTTSTMTADYYIHG
PKLVLPDRDS--NSNSNSLRDDCS----ETFEMGFRDN--------AVENG---ERKGAK
K--SRRWSKAWNIWGFIHRRSVN-KDEEEDRYS------RGNGVERSFSESWPELRG---
--ERN----------NNPKILRSNSSVSWRNSNGFGGGGSFGSARKSN------------
---------VETNGHGRKKKDEFVLER-NRSARYSP-N---NIDNGLLRFYLTPMRGSRR
GGWGKS---------------------KSSHAQSIARSVLRLY-
>Gorai.007G378100.1_Gossypium
----------------------------MNPNVEPPS-----HPALAPPPLPPQPHRPST
SCDRHPHE-QFTGFCPSCLCERLAVLEPSS------SSSSRKPPIAATTSTATAALKAIF
KP----SGGS-----G-----ARPGFFPEIRRTKSFSA-----------SKNEAFS----
GVFEPQRKSCDVRGRSTLWSLFYEDGEKD---LHAAENGPSSEIVEVEGR---------N
LASSS------SVVQGPVFESKEEDQTESE------------------------------
------------------------------------------------------------
------------------------------------------------------------
------------------------------------------------------------
--------------------------------------------TDRQDDIEIIE--EEQ
VSTVPVATASFTLTHDKVEEIEQEYE-----------KESCLEEELKPMKYHIDLDSQTK
K-A-----SGRDFK-IAGSFWSAASVFSKKLQKWRQKQKLKK---TRNGGG------SAR
LPVEKP-------IGRQYRETQSEVADYGFGRRSCDTDP--------------RFSLDA-
------ARMSFDDPRYSFDEPRASWDGYLIG--------RTFPRMPT-MLSVVEDDAPVQ
H--VMRSDTQIPVEDPPPPPVAA-----------AAMNSINEDQSLPGGTAQTRDYYSDS
CS--RRRKSLDRSSS-IRKTAAAVVAEMDEMKSVSN------------------LDYSNG
---------HR-DSNSNSLREDYS----DTFEIGLRDN--------ASSVYGNGERKGSS
TNKWRRWSKAWNIWGFIHRRSVNNKNEDEDRYC------RSNGVERSYSESWPESR----
-------------AGFDPKVLR---SVSWRNN-SSSFGG--ATARMNY------------
---------VESNGQSKKKREEFVLER-NRSARYSP-N---DFDNGLLRFYLAPMQGSRR
SGSGKN---------------------RGSHAHSISSSVLRLY-
>Thecc1EG021761t1
----------------------------MNPNVEPPPP----PPALAPPPQPPQPHRPST
SCDRHPEE-HFTGFCPSCLCERLAVLEPSSSAAASSSSSSRKPPIAATTSTATAALKAIF
KP----SGGG-----G-----TRPGFFPELRRTKSFSA-----------SKNEGFS----
GVFEPQRKSCDVRVRNTLWSLFYQDDERNPYKKEAAGNGRSSEIVEVEAR---------N
LGSSS------SVVQGPVFESKEEDQTESE------------------------------
------------------------------------------------------------
------------------------------------------------------------
------------------------------------------------------------
--------------------------------------------TDHEDDIEIIE--EQQ
PN---VAVTTGSLIEEKVEEIVEEYE-----------KELRQEEELKPMKDHIDLDSQTK
K-A-----SGRDFKEIAGSFWSAASVFSKKLQKWRQKQKLKK---RSNGGG------SAR
LPVEKP-------IGRQYRETQSEIADYGFGRRSCDTDP--------------RFSLDAG
RMSFDAARISFDDPRYSFDEPRASWDGYLIG--------RTFPRMPT-MVSVVED-APVH
H--VMRSDTQIPVEDPP------------------AMNSINEDESVPGGSAQTRDYYSDS
SS--RRRKSLDRSNS-IRKTAAAVVAEIDEMKSVSNAKV-----------SPATVDYIHG
PKLVP-DRDSR-DSNSNSLRDDYS----ETFEIGFRDS--------AS-VIGNGERKGSS
K-KSRRWSKAWNIWGFIHRRSVN-KDEDEDRYS------RANGVERSYSESWPELRG---
--ERNGDVR----GGFNPKVLRSNSSVSWRN--SSSFGGSFGGARKNH------------
---------ADTNGHSKKKRDEFGLER-NRSARYSP-N---NIENGLLRFYLTPLRSSRR
GGSGKS---------------------RASHAHSIARSVLRLY-
>orange1.1g005928m
----------------------------MNPATDPPP-----------PQPPLQPHRPST
SCDRHPDE-HFTGFCPSCLCERLAVLDHSSS---ASASSSRKP-------NAAAALKSIF
KP----GGGG-----GGAGSSSKPPFFPELRRTKSFSA-----------SKNEGFS----
GVFEPQRKSCDVRVRNTLWSLFTQDDERNP--YKREQNRETVEATESLSR---------N
LGSSAR-----PSFQGPVLESQEEGKSESE------------------------------
------------------------------------------------------------
------------------------------------------------------------
------------------------------------------------------------
--------------------------------------------GQNENEIDKEGNADDC
IRVLDEPIVGIGSSSDKVEEIIEEEEEEEEEEIVEVKQEQVFEEELKPMKDHIDLDSQTK
K-A-----SGRDFKDFAGSFWSAASVFSKKLQKWRQKQKLKK---RRNDTG------SAR
LPVEKP-------ISRQYRETQSEIADYGFGRRSCDTDP--------------RFSLDAG
-------RISFDDPRYSFDEPRASWDGYLIG--------RTFPRMPT-MVSVVED-APVV
P--VSRSDTQIPVEEPA-------------------MNAINEDVTVPGGSAQTRDYYSDS
SS--RRRKSLDRSSS-IRKTAAAVVAEIDELKAASNAKV-----------SPATADYFNG
PKLVYGDKELR-DSNSNSLRDDCS----ETFEMNFRDN--------AS-VVGNGERKVSK
K--SRRWGKAWNIWGFIHRRSVN-KDEDEDRYS------RANGVERSFSESWQELRG---
--ERNGEVK----GGFNPKVLRSNSSVSWRN--SSNFGG-LGGLKKNG------------
---------LEANGNSKKKRDEFVLER-NRSARYSP-N---NIENGLLRFYLTPMRGSRR
GGSGKT---------------------RSNHAHSIARSVLRLY-
>ppa002341m_Prunus_persica
----------------------------MNPSAEAAAP----PPP-LHPPQPPQPNRPST
SCDRHPEE-HFTGFCPSCLCERLAVLDPS----SSSSSTSRKP---PTSSTAAAALKAIF
KPPIGGGGAS-----S-TKTRP-TSFFPELRRTKSFSA-----------SKNEGFS----
GVFEPQRKSCDVRVRNTLWTLFHQDDGRNPNKKEP----QPPTEVEVETR---------N
LGGSSS------SFRGPVLESKEEEE----------------------------------
------------------------------------------------------------
------------------------------------------------------------
------------------------------------------------------------
--------------------------------------------EED--DENQSSDDDGD
RIEISEEPNVANVIEDRVPEILEEEEEEEQFQPP-PEPELFEVEDLKPMKDHIDLDSQTK
K---------RDLKEIAGSFWSAASVFSKKLQKWRQKQKLKK---RRNGGG------SAT
LPVEKP-------IGRQFRETQSEIADYGFGRRSCDTDP--------------RFSLDAG
-------RMSFDDPRYSFDEPRASWDGYLIG--------RTFPRMPT-MVSVVED-APVV
H--VSRCDAQIPVEEPPM--------------------NSIEEETVPGGSAQTRDYYSDS
SS--RRRKSLDRSNS-IRKTAAAVVAEIDEMKSVS---------------NAKVSPTTVP
DNR-----DLRDFYNSNSLRDDCS----ETFEMSS-----FRGG-DSGSVGVNGERNKGC
K-KSRRWSKAWNIWSFIHRRGGNKEEDEDRYSSV-----RSNGVERSFSESWPELRG---
-GERNGEAK-----GFNPKIMRSNSSASWRNSSHGFGGVGGS-FGSMRKNYSNGAA--VA
AAAAAAAVEANGNAGRKKKDDQFVLER-NRSARYSP-N---HIDNGLLRFYLTPMRSSWR
SG-AGKT--------------------RSSHAHSIARSVLRLY-
>MDP0000252034_Malus
MXTITXEVFVVMTMQQQSGQQHRAPPPVMNPSAEAAAP----PPPPLQPSQLPQAHRLST
SCDRHPEE-HFTGFCPSCLCERLAVLEPSTN--SSSSSTSRKP---PTSSTAAAALRAIF
KPPIGGGGAS-----SSNKNRP-TSFFPELRRTKSFSA-----------SKNEGFS----
GVFEPQRKSCDVRVRNTLWTLFHQDDGRNPNKKE-----APPTDAEVETR---------N
LGGSSS------SFRGPVFESKEEDE----------------------------------
------------------------------------------------------------
------------------------------------------------------------
------------------------------------------------------------
--------------------------------------------DEDXEDENQCSGGEDF
GIEICEETIVANVTEDKVPEIVEEEEEE--FQPPQPVXEQFEEEGXKPMKDHIDLDSQTK
K---------RDLKEIAGSFWSAASVFSKKLQKWRQKQKLKK---RRNGCG------SAT
LPVEKP-------IGRQFRETQSEIADYGFGRRSCDTDP--------------RFSLDAG
RMSLDAGRMSFDDPRYSFDEPRASWDGYLIG--------RTFPRMPT-MLSVVED-APVI
H--VARCDAQIPVEEPPM--------------------NSIEEETVPGGSAQTRDYYLDS
SS--RRRKSLDRSNS-IRKTAEAVVADIDERKSVSNANA-----------NAKVSPTTVP
DNR-----DLREFYNSNSLRDDCS----ETFETGS-----FRGGGDSASVVGNGERNKGC
K-KSWRWSKAWNIWSFIHRRGGNKDEDDDRYSSV-----RANGVERSFSESWPELRGSGG
-GERNGEAK-----GFNPKLMRSNSSASWRNGSHGYGGFGGGXFGSMRKSNG-------S
VPVVEANGFGNGNGGRKKKDDQVVLER-NRSARYSP-N---HIDNGLLRFYLTPMRSSWR
SGGVGKS--------------------RSSHAHSIARSVLRLY-
>mrna18807.1_v1.0_hybrid_Fragar
----------------------------MNPTTDP-------------PPNPPQPHRPST
SCDRHPEE-NFTGFCPSCLCERLAVLHPS----TTPASSSRKP---PTSSTAAAALKAIF
KPSIGGGGAS-----NNNKARPTTSFFPELRRTKSFSA-----------SKNEGFS----
GVFEPQRKSCDVRGRSTLWCLFNQDDGRNPNKTEQPTWGAAGPEIGVETR---------K
LAEPSS------SFRGPVFEFKEEEEEEEEEED---------------------------
------------------------------------------------------------
------------------------------------------------------------
------------------------------------------------------------
--------------------------------------------DEDEEEEVEQNHNDGV
IGRFSDEANVGNVSEIRADPEIVEEEEQ------PSETVQFQEEELKPMKDHIDLDAQTK
K---------RDLKEIAGSFWSAASVFSKKLQKWRQKQKLKK---RRNGGGG-----SAT
LPVEKP-------IGRQFRETQSEIADYGFGRRSCDTDP--------------RFSLDAG
-------RMSFDDPRYSFDEPRASWDGYLIG--------RTFPRMPT-MLSVVED-APVV
---VSRIDAHIPVEEPMN--------------------SINKEDPVPGGSLQTQNYYTDS
SS--RRRKSLDRSNS-IRKTAAAVVAEIDEMKSVS---------------NSKVSPTTAD
YFHGPKLVAPDRDSNSNSLRDDCS----ETFEMAFRGGDPVLRGGDSASVVGNGERKDCK
Q-KSRRWSKAWNIWSFIQRRSGNKEDDEDRYS-S-----RPNGVERSFSESWPELRG--G
-GERNGESK-----SFNPKIMRSNSSASWRN-SHSFG---GGGFGSMRKNGAVVEPNVNG
NGNANGNVSVNGNGIGRKKKEEIVLER-NRSARYSP-N---HIDNGLLRFYLTPMRNSWR
SGGAGKS--------------------RSNHAHSIARSVLRLY-
>PGSC0003DMP400019460
----------------------------MNPTTADPTQ-------PPPLPPP-QPPRSSF
SCDRHPDE-DFTGFCPECLCERLTTLDQTAA-----NNNNPSSSSRRPSTSSASAIKALF
SKTSTFSTFNQKHPPLPPKPSKPTSFSPELRRTKSFSA-----------SKNEALSYLGG
SGFEPQRKSCDVRVRNTLWSLFSLDG-------------EAKNPHSEDTGDASVNRP---
--------------VIELKEEEE--EEPEN------------------------------
------------------------------------------------------------
------------------------------------------------------------
------------------------------------------------------------
--------------------------------------------DQISHIGNGNVVNEIT
E---ESPVENSFCREVDS-EIVEEELV---------NGDIL-----KPMKDHIDLDSQVK
KPS-----GGRDLKEIAGSFLSAASVFSKKWHNWRRKQKVKK---RNNCEN------SST
LSLEKP-------ISRKFRDTQSEIADYGFGRRSCDTEP--------------RFSLDIG
-------RISIDDPRYSFDEPRASCDVHFMG--------RSIPRVPP-MVSVIEDAPVVH
---VQRADDQIPVEESPVSAN-----------------CIGEETDLPGGSAQTRDYYLDS
SS--RRRKSLDRSNS-IRKTAAAVVAEIDEMKAVSN------------------AKVQPE
-------RDLNSISNSNSLRDDFS----ETFELTGFKDT------------ASGIGNGER
KGSKKSKKWAWNIWGFIHRKGNGNKDEEDD-----RYSRSN-GVERSFSGSWQDMRR---
------ETNGDLKGSLNRNMFRSNSSVSWRNSTNIGGSFGTVRNLGID------------
------------TNVNGKKKDDFVLER-NRSARYSPNH----IDNGFLRFHFAPMRGSRR
S--------------------------LPAQSRPNGRSVLRLY-
>Solyc10g085070.1.1_lycopersicu
----------------------------MNPTTADPTQ-------PPPLPPP-QPPRSSF
SCDRHPDE-DFTGFCPECLCERLTTLDQTAA-----SSNNPSSSSRRPSTSSASAIKALF
SKTSTFSTFNQKHPPLPPKPSKPTSFFPELRRTKSFSA-----------SKNEALSYLGG
SGFEPQRKSCDVRVRNTLWSLFSLDG-------------EAKNPHSEDTGDAFVNRP---
--------------VIELKEEEE--ESPEN------------------------------
------------------------------------------------------------
------------------------------------------------------------
------------------------------------------------------------
--------------------------------------------DQISHIGNGDVVNEIT
E---ESPVENSFCREVDS-EIVEEELV---------NGDIL-----KPMKDHIDLDSQVK
KPS-----GGRDLKEIAGSFLSAASVFSKKWHNWRRKQKVKK---RNNCEN------SST
LSLEKP-------ISRKFRDTQSEIADYGFGRRSCDTEP--------------RFSLDIG
-------RISIDDPRYSFDEPRASCDVHFMG--------RSIPRVPP-MVSVIEDAPVVH
---VQRADDQIPVEESPVSAN-----------------CIGEETDLPGGSAQTRDYYLDS
SS--RRRKSLDRSNS-IRKTAAAVVAEIDEMKAVSN------------------AKVQPE
-------RDLNSISNSNSLRDDFS----ETFELTGFKDT------------ASGIGNGER
KGSKKSKKWAWNIWGFIHRKGNGNKDEEDD-----RYSRSN-GVERSFSGSWQDMRR---
------ETNGDLKGSLNRNMFRSNRILALILMAMVKRKTISCWRG---------------
------------TGVQG------------------------------IRLIISIMGSCGS
I--------------------------LLP--------------
>mgv1a002573m_Mimulus
----------------------------MNTTSADPTA-------PPPPPPPPQPPRSSF
SCDRHPTE-QFSGFCPSCLCERLTTLDQSST-----NTPSSSRRPSSASAAAAAAIKSLF
SSSTSKSNNFPPPPPPLPKPSKPTSLLPELRRTKSYSA-----------SKNEALGLF--
--FEPQRKSCDVRVRNTLSTLFTLNNNRPTADSASASSCHQNHQNSKNSESCVANKP---
--------------VAEESENEDDFRDPEN------------------------------
------------------------------------------------------------
------------------------------------------------------------
------------------------------------------------------------
--------------------------------------------IEDTISSNGDEIRPVQ
DSHFESSLINAVELDVNSGEIVEEEEE---------DEDNVSVIDSKPMKDHIDLDTQEK
KPS-----GG--------GFWSAASVFSKKWNNWRQKQKIKK---HNNGEN------LAT
LPVEKP-------IRRQYRETQSEIADYGFGRRSCDTDP--------------RFSLDVG
-------RVSFDGPRYSFDEPRASWDGHLIG--------RSFPRMAPPMVSVLEDMPAVR
---VKRSDMQIPVEEPPTNE----------------------DEGLPGGSTQTKEYYLDS
SS--RRRKSLDRSSS-IRKAAASVVAEIDELKMASN------------------AKISPT
SVDYFHGANVLVDSNSNSLRDDLS----ETFELSTSGFR------------DSSVH--EK
KDAKKSRKWSWRIWGFIQRRSGGTKEEEEDDE---KYSRVNNGVERSLSESWNGDAR---
------GGG----GGLSRNMFRSNSSVSWRNANQIGGSFGSVRKSNVE------------
------------MSENGKKKNGFVLEK-NRSAKYSPND----LDNGLLRFYLTPMRGSRR
GGIG-----------------------KPTNSNSIARSVLRLY-
>Aquca_004_00283.1_Aquilegia
----------------------------MNTTISNPDK-----------PSQPHLLPRVS
SCPRHPDH-QFTGFCPSCLRERLAGLDPATN---STIVSSSSSSLLKNSSTTTSSLKSIF
RSNGGDKNKG-----IASSSSSSSMYLPELRRCKSFSG-----------GRGESNFISS-
NVLEPKRKSCDVRVRNTLWSLFNLDDEKKGTNFNEVWGEIEIETRDLGFG----------
---------------EPVIELKEEEEEEEE------------------------------
------------------------------------------------------------
------------------------------------------------------------
------------------------------------------------------------
----------------------------------------------EEERGNGGEIRVSD
NN----------IVEDRIGEIEEELVVD--------------GEEIKTMKDHIDMEAQIK
KPP-----SGRDLREIAGSFWLAASIFSKKLQKWRTKQKLKK---HAGGGGE-----SSR
MPKKKKG------MGRQFRETQSEVADYGFGRRSCDTDP--------------RFSLDAG
-------RMSFDDPRHSWDEPRASWDGYLIG--------KMFPRVPP-MVSVVEDDPVP-
---VHRFDNQIPVEELMHS--------------------IIEDETAPGGSAQTRDYYSDS
SSSQRRRRSLDRSSS-IGKTAASMVLDADEMKSASNAKVTP------------ATSDYFH
GAKVLITDCNLRDSKSNSLEDDRS----ESFESASRDAA------------SVAGCNREE
PKKSRRWSKGWNIWGFIYRRSGGRKNVDEERCC------RRNVVERSLSGSWPELRR---
------EINGKADGAFNRKNFRSNSNVSSRRPSNTDGLFGSMRSGS--------------
---------VQTNGHCKKRREDIVLER-NRSARYSPSS----LDNGLLRFYLTPLRGSRR
SSSAKS---------------------RPKSSYSIARSVLRLY-
>GRMZM2G084899_T01_Zea
------------------------------------------MTLQMEPPVPPPRRSVST
TCDLHPGE-TFTGFCAACLRERLAGLESTGG-----SAAAAAPGRRSTSAIRSLFTRPF-
-AAAAGGA-------PSGSG---AAALPDLRRCKSFSCGRGG-DALAAAGE---------
----PQRRSCDVRGRSTLWALFHQDDRQRVRDGTAFGAFPASSSAAAAALAAEV------
------------------------------------------------------------
------------------------------------------------------------
------------------------------------------------------------
------------------------------------------------------------
--------------------------------------------LPPPQPPP---PACVP
EMFSEEEIAVAE--DSDEIVAVMEPVSVVGTSGEMETEVSAAR-DVRAMKDHIDLEASQS
QQP--RKLPPKDLKEMAGSFWLAASMFSKKWQKWRGKQKLKKQEAAGSKAAA-----AAM
PPPEKPSKPSFLRR-SRFRRGEAG-SEFAGGRRSCDTDP--------------RFSLDAG
-------RMSVGDMGFSWDEPRASWDGYLFGAGTG-IGLGRAPP-LSRLPPILSAMEDSP
AGILERSDGQIPVEDDSQPEPD-------------------HDANVPGGSAQTRDYYMDT
SS--RRRRSLDRSSS-VRR-SFEVTDPKPVPVPVPVPVPVTAP----------AAIVNGK
ESPAMGSSEFYHFHHAEDLFDHR------FSTNSLVED--------FSASLDAAFHG--P
AKKPPRWRKAWSLWGLIHRRAAGR-RDG----------ASDA-ADRAFSEPWPDLR----
-----------VRGYNG-RMQRCNSNASARSSFSSNSGG---LGSSRRSYLD--------
-------AHG--KRRREE----CAALERNRSARHSP----GNADNGLLRFYLTPIRSAS-
--------------GRR-TGVLPVKGGRQLRSQSFARTMLGLY-
>GRMZM2G084899_T01
------------------------------------------MTLQMEPPVPPPRRSVST
TCDLHPGE-TFTGFCAACLRERLAGLESTGG-----SAAAAAPGRRSTSAIRSLFTRPF-
-AAAAGGA-------PSGSG---AAALPDLRRCKSFSCGRGG-DALAAAGE---------
----PQRRSCDVRGRSTLWALFHQDDRQRVRDGTAFGAFPASSSAAAAALAAEV------
------------------------------------------------------------
------------------------------------------------------------
------------------------------------------------------------
------------------------------------------------------------
--------------------------------------------LPPPQPPP---PACVP
EMFSEEEIAVAE--DSDEIVAVMEPVSVVGTSGEMETEVSAAR-DVRAMKDHIDLEASQS
QQP--RKLPPKDLKEMAGSFWLAASMFSKKWQKWRGKQKLKKQEAAGSKAAA-----AAM
PPPEKPSKPSFLRR-SRFRRGEAG-SEFAGGRRSCDTDP--------------RFSLDAG
-------RMSVGDMGFSWDEPRASWDGYLFGAGTG-IGLGRAPP-LSRLPPILSAMEDSP
AGILERSDGQIPVEDDSQPEPD-------------------HDANVPGGSAQTRDYYMDT
SS--RRRRSLDRSSS-VRR-SFEVTDPKPVPVPVPVPVPVTAP----------AAIVNGK
ESPAMGSSEFYHFHHAEDLFDHR------FSTNSLVED--------FSASLDAAFHG--P
AKKPPRWRKAWSLWGLIHRRAAGR-RDG----------ASDA-ADRAFSEPWPDLR----
-----------VRGYNG-RMQRCNSNASARSSFSSNSGG---LGSSRRSYLD--------
-------AHG--KRRREE----CAALERNRSARHSP----GNADNGLLRFYLTPIRSAS-
--------------GRR-TGVLPVKGGRQLRSQSFARTMLGLY-
>Si024521m_Setaria
------------------------------------------MALQMEPPVPPPRRSVST
TCDLHPGE-SFTGFCAACLRERLAGLEAS-------AAVAAAPGRKSTSAIRSLFSRPFN
AAAAAGGG-------PSGSA---ASTLPDLRRCKSFSCGRGG-DALAAAVAGAGG-----
-AYEPQRRSCDVRGRSTLWALFHQDDRERVRDGTAFGAFPASSSAAAAALAAE-------
------------------------------------------------------------
------------------------------------------------------------
------------------------------------------------------------
------------------------------------------------------------
-----------------------------------------------PPPPP---PACVP
EVFLEEEIAVAE--DSDEIVPVVEPVLVVDTSGEMETEAYAAVRDVRAMKDHIDLESSQS
QQP--KKPPPKDLKEIAGSFWLAASVFSKKWQKWRRKQKIKKQEAAGSKAAA-----AAM
PPPEKPSKPSFLRR-SRFHRGGAG-SEFAGGRRSCDTDP--------------RFSVDAG
-------RMSVDDVGFSWDEPRASWDGYLFGAGTG-IGLGRAPPPVSRLPPILSALEDSP
AGIVERSDGQIPVEDDSQPEPD-------------------ADANIPGGSAQTRDYYMDT
SS--RRRRSLDRSSS-VRR-SFEVTDPKPVPVPVPVPVPVAAP----------AATANGK
ESPLMGSSEFYHFQHAEDLLDHHR-----FSTSSLVED--------FSASLDGAFHG--P
AKKPRRWSKAWSLWGLIHRRAAGR-RSA----------ASDA-ADRAFSEPWPELR----
-----------VRGYNG-RMQRCNSNASARSSFSSNSGG---LGSSRHSYVD--------
-------PQGNVKRRREE----CAALERNRSARHSP----GHADNGMLRFYLTPMRSAS-
--------------GRR-TAVLPAAAGS----------------
>Sb09g022070.1_Sorghum
------------------------------------------MTLQMEPPVPPPRRSVST
TCDLHPGE-TFTGFCAACLRERLAGLEAN-A-----AAAGAAPGRKSTSAIRSLFSRPLF
AAAAAAGGGGG---GPSGSGGAAAAAMPDLRRCKSFSCGRGGGDALAAAVLAGAGGAGGA
GAYEPQRRSCDVRGRSTLWALFHQDDRERVRDGTAFGAFPASSSAAAAALAAEV------
------------------------------------------------------------
------------------------------------------------------------
------------------------------------------------------------
------------------------------------------------------------
--------------------------------------------LPPPQPPPPHPPACVP
EMFLEGEIAVVAEEDSDEIVPVVEPVLEMET-----TEVDAAARHVRAMKDHIDLESSQS
QQQPNKKLPPKDLKEIAGSFWLAASVFSKKWQKWRRKQKLKKQEAAGSKAAA-----AAM
PPPEKPSKPSFLLRRSRFRRGEAGGSEFAGGRRSCDTDP--------------RFSLDAG
-------RMSVDDMGFNWDEPRASWDGYLFGAGTG-IGLGRAPPPLSRLPPILSALEDSP
AGIVERSDGQIPVEDDSQPEPD-------------------SDANVPGGTAQTRDYYMDT
SS--RRRRSLDRSSS-VRR-SFEVTDPKPVAVPVPVPVPVTAPP--------AAAIVNGR
ESPLMGSSEFYHFHHAEDLFDHR------FSTTSLVED--------FSASLDAAFHGG-P
AKKPRRWRKAWSLWGLIHRRAAGRSRNG----------ASDVGADRAFSEPWPEMMR---
-----------VRGYNGRMMQRCNSNASARSSFSSNSGGGGGLGSSRRSYVADAAH----
----AHAHGGHVKRRREEYC--AAALERNRSARHSPGI--AAGDNGMLRFYLTPIRSAS-
--------------GRRTAAVLPVKGGR----QSFARTMLGLY-
>LOC_Os01g63310.1_Oryza
-----------------------------------------MTTLQLDPPVVPARRSAAT
SCDLHPDE-TFTGFCTACLRERLAGLEAS-------AAAASAPGRKSTSAIRSLFARPFG
GGAGGSSV---------AGA---GASLPDLRRCKSFSCGRGG-DALAAAAAAAAAGTAR-
-ADEPQRRSCDVRGHSTLWSLFHQDDRGRVPS--------------SSSAADIA------
------------------------------------------------------------
------------------------------------------------------------
------------------------------------------------------------
------------------------------------------------------------
--------------------------------------------PPHQQPPPPPPRPFIP
DDFLDEDIPVVMEHDEIMPVVE--PVIVVDTSGEIETEPNVVAREGKAMKDHMDFESSQP
KKP----PT----KDLKESFWVAASVFSKKWQKWRRKQKLKK-EAAVSKAAA-----AAM
PPPEKPSKPSFLRR--RRLRGEAG-SELAGGRRSCDTDP--------------RFSLDAG
-------RMSVDDAGFSWDEPRASWDGYLFGAGAG-IGLGRAPPPLSRLPPMMSVLEDTP
ATIVERSDGQIPVEDDADIDP-------------------------PGGSLQTRDYYLDS
ST--RRRRSLERSSS-VRRPSFEVTEPKPAP----------------------TTIANGK
ES-PLGGSEFYHFHHAEDLLDRG------FSSNSLIED--------ISASLEAALSGPGS
AKKPRRWRKAWSLWGFIHRRASGRRSGG-----------PSDIADRSFSEAWPDLR----
-----------VRGYNP-KMQRCNSNLSARSSFSSNSGG---LGSSRRSHVD--------
-------VNGSSARRREE-----HVLERNRSARYSPP---GRVDNGMLRFYLTPMRSGGG
GGGARRGG-----GGGGGGGGLPAKAGRQLTSQSFARSLLRMY-
>Bradi2g55160.1
------------------------------------------MSLAMDPPAPPARRSSAT
SCDLHPDE-AFTGFCAACLRERLAGLEAS-------AAAASAPGRKSTSAIRSLFARPFA
AAGGSGSS---------APG---AAEPPDLRRCKSFSCGRGG-DVLSAAAAAAAARAG--
--DEPQRRSCDVRGRSTLWALFHQDDRDRVRDGTAFGSFPVSSSVAAALTADVA------
------------------------------------------------------------
------------------------------------------------------------
------------------------------------------------------------
------------------------------------------------------------
--------------------------------------------LPLPQPPP-LQRPCVM
EDFSEEDIPVVMECDEIMPVVELEPVHGVDTSGEIKEVEANVARDVKAIKDHIDLESSEP
KTK----PTPKDLKEIAGSFWEAASVFSKKWQKWRRKQKLKK-EAAVSKAAA-----AAM
PPPEKPSKPSFLRR--RRLRGEAG-SEHALGRRSCDTDP--------------RFSLDAG
-------RMSIDDAGFSWDEPRASWDGYLFGAGGG-IGLGRAPPPLSRLPPILSVMEDAP
AAVVERSDGQIPVEDDADLEP-------------------------PGGTFQTRDYYLDS
SS--RRRRSLERSSS-VRRPSFEVPEPKPIPAAA-------------------AAIGNES
PI-AIGGSEFYHFHHAEDLLDRG------FSSNSLVED--------ISASLEAALSGPSS
SKKPPRWRKAWSLWGFIHRRAAGRRTGGGGG-------GPSDIADRSFSEPWPDLR----
-----------VRGGNP-KMQRCNSNLSARSSFSSNSGG---LGSSRRSYVD--------
-------MNGNVKLRRGEEHAQAHALERNRSARHSPP---GRVDNGMLRFYLTPMRSGGG
GGGVVRRV-----GGGG----LPGKAGRQLTSQSFARSVLRLY-
>EcC054738.100
----------------------------------------------MTHQGRAQGHRVPS
TCPRHPTATPVTGFCASCLRERLAGIKLSTHPG---------------------------
---------------------------HPLRRCKSHSS----------ARRDGPSGGGGA
ASVEPRRKSCDVRGRSTLSDLFTLDDGGKCEKGEALFGLREEDENEQEPE----------
------------------------------------------------------------
------------------------------------------------------------
------------------------------------------------------------
------------------------------------------------------------
--------------------------------------------------------EEEA
EGEEGEEEIRVCARSVRADENVVNNGS--------VDEGFDDEAEFKTMKEFIDLEWESK
K----------QTRKNIRGLLEAASVFRRRLGKWRRREKMKEQCGGNGDDLG----VAAD
ATGKKIS-------LRKLREAQSEVGEYGLGRRSCDTDP--------------RFSVDAG
-------RVSVDEVRCSLDEPRASWDGYLVG------RSYQYPRLNP-MVSFLEDVKVID
IGFKNRVLVEDQSNVVNG-----------------------QGGRSPGGSVQTRDYYKEP
FCAQRRRKSFERLNS-ARKGSLVDVDDVKMVSNMKISPAS---------------TELFY
GAKLLIAEEELRGSSSKSSNDDRT----ESTESASKDDG-----------SIAGGVDEKR
FKKLPGWRKAWNVWGLIQRRSESKCAIEER--------HAAENMEEQLPRVSNGEAN---
-------------GAVSHRLNRSYSRNSSKMDGPGYLNG---------------------
-------TGVAQSEGIGLRIREESLLTRNRSVKYSPNN----LDNGLLRFYLTPTRSYGS
KSVKS----------------------RLRKAHTLAKGVV----
>438403_Selaginella
------------------------------------------------------MSRRDG
SCWRHPSQ-RAAGVCADCLKERLSALSPSAEALVPHRASYSDRSSAFGFVALDRRNAAAS
RPGIADYGGQ-----RQQQLVSPLLSDAYLRRSKSWSHWE--------GSGGGGGGVVMG
GASNAARGNNLPFGNGNGFAGRKSDAVLDDWTRQRFFSIFAKDQSQQKKS----------
------------------------------------------------------------
------------------------------------------------------------
------------------------------------------------------------
------------------------------------------------------------
----------------------------------------------------------SS
ACASNNRSTPQRFYGGAPPLASGMRSGGGGGHRCLASSKVDYQGEGLSSSAAAGLENGNS
S-------SAKKTSSRKSSAWWSSLVTTFRKSKPRPSPETEPAVSKKKSTSTG----SSS
LAGYFN----------RARKEEAKYVNLAKGRASQHSPN-----------WKQQHPQQQQ
QQQQHSNPSWISSPLRIFKHGASSNHGKAKKDAANPISSSSSQQACDAHLHQQNQQHQQE
NTVDRHSSSEKPSSWSIP--------------------SSVELKKLQAATPAYTAYYRDY
GAWSLSSSPVPHNRWGNANNCATRGKQPWENRDVVAHSAS--------------------
-SPYHRLGSSTWNFYLTPLRPAKAKAAGIATTTTTTTAS----------SASKQQNNRER
CESEGGLVEREEIWSKAQRGGPCRQRGFGAKEA------ASSGSSLRVRKGWKRKKR---
-------------GMKVSQVSQASQAWRWNGWMDGLMDEQHLICAWQQ------------
--------GGGGGGGGGGIWHLMAVAVKTNVSKVDTERKRNVYCHEMLGEFFDETACVIN
AKQGYLQP-----------------PIAIEEGIVLTAVVLRFLY
