# Supplementary material for: Vascular gene expression: a hypothesis
Source: Front Plant Sci. 2013 Jul 17;4:261. doi: 10.3389/fpls.2013.00261 (PMC3713349; doi:10.3389/fpls.2013.00261)
Supplement: Figure S3 — Phylogenetic analysis of OCTOPUS gene in plant species. Arabidopsis OCTOPUS protein sequence was retrieved form TAIR (http://www.arabidopsis.org) and used as query. Protein homologs were identified by BLAST search against the phytozome database (http://phytozome.net). Full length protein sequences were aligned with ClustalX2. The alignment parameters used were: Pairwise alignment: Gap opening 35, Gap extension 0.7; Multiple alignment: Gap opening 15, Gap extension 0.3. Evolutionary analyses were conducted in MEGA5. The evolutionary Phylogenetic reconstruction (shown as dendrogram) was inferred using the neighbor-joining statistical method. Bootstrap values higher than 70% are shown (1000 replicates). The analysis involved 30 amino acid sequences. S. moellendorffii was used as outgroup. [file 52375_Ruiz-Medrano_DataSheet4.FASTA]

>235975
-----------------------------------------------MGRSMDPLVLGRV
IGDVLDMFVPAVDMSVCYGSK-QVNNGCELKPSA--TQARPIVQVGSPHEEGALYTLVMV
DPDAPSPSEPSMREWVHWIVADIPGG------------------ADASQGREILQYIGPK
PPTGIHRYIFVVFRQMG-PVLMLPPLMRNNFSTRWFAQEYFLGLPVGAVYYNAQKEPASR
RRT--------------------------------------------------
>Pp1s34_16V6.1
-----------------------------------------------MPRSIDPLIVGKV
IGDVIDTFVPRVDMAIHYSTR-QVTNGCQLKPSA--TAQAPEIQLSDKSGDNNYYTLVMT
DPDAPSPSEPSLREWLHWIVTDIPGNSGGSETNTGFSWLSEQATSTSSSGRELVPYIGPR
PPIGIHRYIFVLFKQPSQSFLISPPAARNNFSTRNFAAYYGLGLPVAATYCNSQKEPASR
SR---------------------------------------------------
>Flowering
----------------------------------------------MSINIRDPLIVSRV
VGDVLDPFNRSITLKVTYGQR-EVTNGLDLRPSQ--VQNKPRVEIGG-EDLRNFYTLVMV
DPDVPSPSNPHLREYLHWLVTDIPAT------------------TGTTFGNEIVCYENPS
PTAGIHRVVFILFRQLG-RQTVYAPGWRQNFNTREFAEIYNLGLPVAAVFYNCQRESGCG
GRRL-------------------------------------------------
>894103
----------------------------------------------MSINIRDPLIVSRV
VGDILDPFNRSISLRVTYGQR-EVTNGLDLRPSQ--VQNKPRVEIGG-EDLRNFYTLVMV
DPDVPSPSNPHLREYLHWLVTDIPAT------------------TGTTFGNEIVCYENPS
PTAGIHRIVVILFRQLG-RQTVYAPGWRQNFNTREFAEIYNLGLPVAAVFYNCQRESGCG
GRRI-------------------------------------------------
>Carubv10021034m
----------------------------------------------MTSNVRDPLIVSRV
VGDVLDPFNRSISLRVTYGQR-EVTNGLDLRPSQ--VQNKPRVEIGG-EDLRNFYTLVMV
DPDVPSPSNPHLREYLHWLVTDIPAT------------------TGTTFGNEIVCYENPS
PSAGIHRVVMTLFRQLG-RQTVYAPGWRQNFNTREFTEIYNLGLPVAAVFFNCQRESGCG
GRRS-------------------------------------------------
>Bra022475
----------------------------------------------MSLSNRDPLVVGRV
VGDVLECFTRSIDLRVTYGQR-EVTNGLDLRPSQ--VLNKPRVEIGG-EDLRNFYTLVMV
DPDVPSPSNPHLREYLHWLVTDIPAT------------------TGTNFGNEIVSYESPR
PNSGIHRIVLVLFRQLG-RQTVYEPGWRQQFNTREFASLYNLGLPVAAVFYNCQRESGCG
GRRS-------------------------------------------------
>Thhalv10019214m
----------------------------------------------MSHA-RDPLVVGRV
VPDVLELFTRSISLRVTYGQR-EVTNGLDLRPSQ--VLNKPRVDIGG-EDLRNFYTLVMV
DPDVPSPSNPHLREYLHWLVTDIPAT------------------TGTNFGNEIVSYESPR
PTSGIHRIVLVLFRQLG-RQTVYEPGWRQNFNTREFAAIYNLGLPVAAVFFNCQRESGCG
GRRS-------------------------------------------------
>ppa012320m
-----------------------------------------------MPRDRDPLVVGRV
VGDVLDPFTRSVSLRVTYGMK-EVNNGCELKPSQ--VVQQPRVDTGG-DDLRTFYTLVMV
DPDAPSPSDPNLKEYLHWLVTDIPAT------------------TAASFGQEIVCYESPR
PTVGIHRFVLVLFRQLG-RQTVYAPGWRQNFNTRDFAELYNLGLPVSAVYFNCQRESGSG
GRRR-------------------------------------------------
>MDP0000132050
-----------------------------------------------MPRDRDPLVVGRV
VGDVLDPFTRSVSLRVTYGTK-EVNNGCELKPSE--VVQQPRADIGG-DDLRTFYTLVMV
DPDAPSPSDPNLKEYLHWLVTDIPAT------------------TAASFGQEIVCYESPR
PTVGIHRFVLVVFRQLG-RQTVYAPGWRQNFNTRDFAELYNLGLPVSVVYFNCQREGGSG
GRRRMRNA-V-HYBRIDFRAGARIAMPRDRDPLVVGRVIGDVLDPFTKSVSLS
>orange1.1g030371m
-----------------------------------------------MSGDRDPLVIGRV
VGDVLDNFTRTIPLMVTYSGK-DVKNGCELKPSA--VINQPRVEIGG-DDLRTFYTLVMV
DPDAPSPSDPGLREYLHWLVTDIPET------------------TEASFGKEIVSYESPR
PTVGIHRFVFVLFRQHV-KQNVCAPGWRQNFSCKDFAELYNLGSPVAAVYFNCQRETGSS
ASRRPVKK---------------------------------------------
>Ciclev10012905m
----------------------------------------------MSSRDRDPLILGRV
VGDVLDNFTRTIPMRITYLNK-DVNNGRELKPSE--VLNQPRVEIGG-DDLRTFYTLVMV
DPDAPSPSDPSLREYLHWLVTDIPAT------------------TGASFGQDIVNYESPR
PTMGIHRFVFVLFRQLG-RQTVYAPGWRQNFSTRDFAELYNLGPPVAAVYFNCQRESGSG
G--RTMTR---------------------------------------------
>29929.m004518
-----------------------------------------------MSRDRDPLVVGRV
IGQVLDPFVRSISLQVTYSTK-VVNNGCELKPYQ--VVNQPRVDIGG-DDLRTFHTLVMV
DPDAPNPSDPNLREYLHWLVTDIPAM------------------TGASFGQEVVCYESPR
PTVGIHRFVFILYRQLG-RQTVYAPGWRQNFSAKDFAELYNLGSPVAAVYFNCQRETGCG
GRRR-------------------------------------------------
>Potri.008G077700.1
-----------------------------------------------MSRDRDPLSVGRV
IGDVLDPFTKSISLRVTYSSR-EVNNGCELKPSQ--VANQPRVDIGG-EDLRTFYTLVMV
DPDAPSPSDPSLREYLHWLVTDIPAT------------------TGASFGHETVCYESPR
PTMGIHRFVFVLFRQLG-RQTVYAPGWRQNFNTRDFAEVYNLGSPVAAVYFNCQRESGSG
GRRR-------------------------------------------------
>Cucsa.356340.1
-----------------------------------------------MPRDRDPLVVGRV
IGDVVDPFSRSISIRVTYSTK-EVNNGCELKPSQ--VVNQPRVEIGG-TDLRTFFTLVMV
DPDAPSPSDPNLREYLHWLVTDIPAT------------------TGATFGQEIVCYESPR
PTVGIHRFVLVLFRQLG-RQTVYAPGWRQNFNTRDFAELYNLGLPVAAVYFNCQRESGSG
GRRRVQDDY--------------------------------------------
>cassava4.1_032045m
-----------------------------------------------MPRDRDPLAVGRV
IGDVLDPFTRSISLNITYNNRDHVTNGCELKPSQ--VVNQPRVDVGG-DDLRTFYTLVMV
DPDAPSPSDPNLREYLHWLVTDIPGT------------------TGASFGQEVVCYESPR
PSVGIHRFVFILFRQLG-RQTVYAPGWRQNFNTRDFAELYNLGLPVAAVYFNCQRESGSG
GRRR-------------------------------------------------
>Gorai.004G264600.1
-----------------------------------------------MPRDRDPLVVGRV
IGDVLDPFTRSISLRVTYATR-DVSNGVELKPSQ--VVNQPRVDIGG-DDLRTFYTLVMV
DPDAPSPSDPNLREYLHWLVTDIPAT------------------TGASFGQEVVCYESPR
PTVGIHRFVFVLFRQLG-RQTVYAPGWRQNFNTRDFAELYNLGLPVAAVYFNCQRESGSG
GRRT-------------------------------------------------
>Thecc1EG023287t1
-----------------------------------------------MPRERDPLVVGRV
IGDVLDPFTRSISLRVTFACR-EVNNGCELKPSQ--VVNQPRVDIGG-DDLRTFYTLVMV
DPDAPSPSDPNLREYLHWLVTDIPAT------------------TGASFGQEVVCYESPR
PTVGIHRFLFVLFRQLG-RQTVYAPGWRQNFNTRDFAELYNLGLPVAAVYFNCQRESGSG
GRRR-------------------------------------------------
>evm.TU.contig_32595.1
-----------------------------------------------MTRDRDPLVVGRV
IGDVLDPFIRSISLRVNYNSR-EVNNGCELKPSQ--VVSQPRVDIGG-DDLRTFYTLVMV
DPDAPSPSDPNLREYLHWLVTDIPAT------------------TGASFGQEIVCYENPR
PTVGIHRFVFVLFRQLG-RQTVYAPGWRQNFNTRDFAELYNLGLPVASVYFNCQRESGSG
GRRR-------------------------------------------------
>Lus10013532
-----------------------------------------------MPRDRDPLVVGRV
IGDVLEPFTRSIPLRVIYMNNREINNGCELKPSQ--VVNQPRVDIGG-DDLRTFYTLVMV
DPDAPSPSDPSLREYLHWLVTDIPAT------------------TGANFGQEVVCYESPR
PSVGIHRFIFILFRQLG-RQTVYAPGWRQNFNTRDFAELYNLGPPVASVYFNCQRESGSG
GRRR-------------------------------------------------
>Eucgr.B01458.1
---------------------------------------------MPRDRDRDPLVVGRV
IGDVLDAFTRSISLRVIYNNR-EVSNSCELKPSQ--VVNQPRIEIGG-DDLRTFYTLVMV
DPDAPSPSDPNLREYLHWLVTDIPAT------------------TGASFGQEIVCYESPR
PSMGIHRFVFVLFRQLG-RQTVYAPGWRQNFNTRDFAELYNLGSPVAALYFNCQRESGSG
GRRR-------------------------------------------------
>Solyc03g063100.1.1
-----------------------------------------------MPRERDPLVVGRV
VGDVLDPFTRTIGLRVIYRDR-EVNNGCELRPSQ--VINQPRVEVGG-DDLRTFFTLVMV
DPDAPSPSDPNLREYLHWLVTDIPAT------------------TGSSFGQEIVSYESPR
PSMGIHRFVFVLFRQLG-RQTVYAPGWRQNFNTRDFAELYNLGLPVAAVYFNCQRESGSG
GRRRSAD----------------------------------------------
>mgv1a014907m
-----------------------------------------------MPRDRDPLVVGRV
IGDVLEPFTRSIGLRVVYSSR-EVNNGCEFRPSQ--IVNQPRVEVGG-DDLRTCYTLVMV
DPDAPSPSDPSLREYLHWLVTDIPGT------------------TGVTFGQEIVCYENPR
PSMGIHRFVFVLFRQLG-RQTVYAPGWRQNFNTRDFAELYNLGSPVAAVYFNCQRESGTG
GRRR-------------------------------------------------
>Sb03g001700.1
------------------------------------------------MQRGDPLVVGRI
IGDVVDPFVRRVPLRVAYAAR-EISNGCELRPSA--IADQPRVEVGG-PDMRTFYTLVMV
DPDAPSPSDPNLREYLHWLVTDIPAT------------------TGVSFGTEVVCYESPR
PVLGIHRMVFLLFQQLG-RQTVYAPGWRQNFSTRDFAELYNLGLPVAAVYFNCQRESGTG
GRRM-------------------------------------------------
>GRMZM2G373928_T02
------------------------------------------------MQRGDPLVVGRI
IGDVVDPFVRRVPLRVAYAAR-EVSNGCELRPSA--IADQPRVEVGG-PDMRTFYTLVMV
DPDAPSPSDPNLREYLHWLVTDIPAT------------------TGVSFGTEVVCYESPR
PVLGIHRVVFLLFQQLG-RQTVYAPGWRQNFSTRDFAELYNLGLPVAAVYFNCQRESGTG
GRRM-------------------------------------------------
>LOC_Os01g11940.1
RDQAELASFWCYIRLGGGASAKRAAGEDDRSRSSLTAARGGGGETMSGRGRGDPLVLGRV
VGDVVDPFVRRVALRVAYGAR-EVANGCELRPSA--VADQPRVAVGG-PDMRTFYTLVMV
DPDAPSPSDPNLREYLHWLVTDIPAT------------------TGVSFGTEVVCYESPR
PVLGIHRLVFLLFEQLG-RQTVYAPGWRQNFSTRDFAELYNLGLPVAAVYFNCQRESGTG
GRRM-------------------------------------------------
>Bradi2g07070.1
------------------------------------------------MPRGDPLVVGRV
IGDVVDPFVRRVSLRVGYASR-DVANGCELRPSA--IADPPRVEVGG-PDMRTFYTLVMV
DPDAPSPSDPSLREYLHWLVTDIPAT------------------TGVSFGTEVVCYESPR
PVLGIHRLVFLLFQQLG-RQTVYAPGWRQNFSTRDFAELYNLGLPVAAVYFNCQRESGTG
GRRM-------------------------------------------------
>Si008517m
---------------------------------------------MAGGRDRDPLVVGRV
VGDVLDPFTRTTNLRVSFGAR-TIANGCELKPSM--VSHQPRVDVGG-PDMRTFYTLVMV
DPDAPSPSDPNLREYLHWLVTDIPGS------------------TGAAFGQEVMCYENPR
PTMGIHRFVFVLFQQLG-RQTVYAPGWRQNFNTRDFAELYNLGPPVAAVYFNCQREAGSG
GRRMYP-----------------------------------------------
>Pavirv00055560m
---------------------------------------------MAGRRDRDPLIVGRV
VGDVLDPFVRTTNLRVSFGTR-TVSNGCELRPSM--VTHQPRVEVGG-LDMRTFYTLVMV
DPDAPSPSDPNLREYLHWLVTDIPGT------------------TGATFGQEVMCYENPR
PTMGIHRFVFVLFQQLG-RQTVYAPGWRQNFYTRDFAELYNLGPPVAAVYFNCQREAGSG
GRRMYPN----------------------------------------------
>Phvul.004G074700.1
----------------------------------------------MAGGSRDPLVVGRV
IGDVLEPFECSIPMRVTYSNR-DVSNGCEFKPSQ--VVNQPRINIGG-DDLRNFYTLIAV
DPDAPSPSDPNLREYLHWLVTDIPAT------------------TGPSFGHEVVTYESPR
PMMGIHRIVFVLFRQLG-RETVYAPGWRQNFNTKEFAELYNLGLPVAAVYFNIQRESGSG
GRRLY------------------------------------------------
>Glyma16g26660.1
----------------------------------------------MPSGSRDPLVVGGV
IGDVLDPFEYSIPMRVTYNNR-DVSNGCEFKPSQ--VVNQPRVNIGG-DDLRNFYTLIAV
DPDAPSPSDPNLREYLHWLVTDIPAT------------------TGASFGHEVVTYESPR
PMMGIHRLVFVLFRQLG-RETVYAPGWRQNFNTKEFAELYNLGLPVAAVYFNIQRESGSG
GRRLY------------------------------------------------
>PGSC0003DMP400040404
----------------------------------------------MP--RVDPLIVGRV
IGDVLDPFTRSVDLRVVYNNK-DVNNACVLKPSQ--VVMQPRVHIGG-DDLRNFYTLIMV
DPDAPSPSDPNLREYLHWLVTDIPAT------------------TNTSFGNEVVCYENPT
PTMGIHRFVLVLFRQSR-RETVYAPGWRQNFNTRDFAELYNLGLPVAAVYFNSHRESGTG
GRRA-------------------------------------------------
>Aquca_038_00202.1
---------------------------------------------MSSSRERNPLVVGRV
IGDVLDPFHQSIALRVFYGNR-EVSNGCEFKPSV--VVNQPRVDIGG-DDMRNFYTLVLV
DPDVPSPSNRHQREYLHWLVTDIPAT------------------TGTTYGQEAVSYESPR
PAVGIHRLIFVLFRQLG-RQTVFAPEWRLNFNTRDFAELYNLGSPVAAVHFNCQRERGSG
GRRIT------------------------------------------------
>Medtr7g084970.1
----------------------------------------------MAGSSRNPLAVGRV
IGDVIDSFENSIPLRVTYGNR-DVNNGCELKPSQ--IGNQPRVSVGG-NDLRNLYTLVMV
DPDSPSPSNPTFKEYLHWLVTDIPGT------------------TEVTFGNEVVNYERPR
PTSGIHRFVFVLFRQQC-RQRVYAPGWRQNFNTREFAELYNLGSPVAAVFFNCQRESGSG
GRTFR------------------------------------------------
>GSVIVT01033829001
-----------------------------------------------MARILEPLIVGRV
IGDVLDPFPPTIKMTVTYHNK-QICNGYELYPSS--ITVKPRVEVQG-GDLRSFFTLVMT
DPDVPGPSDPYLREHLHWIVTDIPGT------------------TDATFGREVLSYEIPK
PNIGIHRFVFVLFKQKR-RQTVNTPTSRDHFNTRSFAAENDLGLPVAAVFFNAQRETAAR
RR---------------------------------------------------
>42366
-----------------------------------------MHSVDPAKEARKPTATSDY
PDQLSDTTVALAAAKVIPDVVSRVTDTATLTIEYDGKPEEPTITIAG----TDTYTLVMV
DPDAPSPDHPKYRFFLHWLVVNIPGV-------------------DVNRGEVVTAYMGPS
PPKGTHRYVFLLYKQNG-RVSAKNPHSRQNFTLHQFTKEHSLGDPAAAVFFYSAPEE---
-----------------------------------------------------
