# Supplementary material for: Vascular gene expression: a hypothesis
Source: Front Plant Sci. 2013 Jul 17;4:261. doi: 10.3389/fpls.2013.00261 (PMC3713349; doi:10.3389/fpls.2013.00261)
Supplement: Figure S4 — Phylogenetic analysis of CmPP16 homologs. CmPP16 protein sequence was retrieved form TAIR (http://www.arabidopsis.org) and used as query. Protein homologs were identified by BLAST search against the phytozome database (http://phytozome.net). Full-length protein sequences were aligned with ClustalX2. The alignment parameters used were: Pairwise alignment: Gap opening 35, Gap extension 0.7; Multiple alignment: Gap opening 15, Gap extension 0.3. Evolutionary analyses were conducted in MEGA5. The evolutionary Phylogenetic reconstruction (shown as dendrogram) was inferred using the maximum likelihood statistical method. Bootstrap values higher than 70% are shown (1000 replicates). The analysis involved 37 amino acid sequences. C. subellipsoidea was used as outgroup. [file 52375_Ruiz-Medrano_DataSheet5.FASTA]

>Phvul.008G232800.1
------------------------------------------------------------
------------------------------------------------------------
------------------------------------------------------------
------------------------------------------------------------
------------------------------------------------------------
------------------------MAFGFMEVQLVKAKGLHETDVFA---HMDPYVLLQY
KGQERKSRVIH------EGGRNPEWNEKFVFRVEYPGSG----DQYKLNLVIMDKDVFSA
DDFVGQAAVY-------VKDLLAEGTEKGSAELRPHKYSVVRGDQSYCGE--------IE
VG-----ITFT-LKEQEYDDDDDAGGWKQSGF----------------------------
------------------------------------------------------------
---------------
>Glyma02g41520.2
------------------------------------------------------------
------------------------------------------------------------
------------------------------------------------------------
------------------------------------------------------------
------------------------------------------------------------
------------------------MAIGFMEVQLVKAKGLQETDIFA---HMDPYVLLQY
KGQERKSSVIH------EGGRNPIWNEKFVFRVEYPGSG----DQYKLNLRIMDKDVFSA
DDFVGQATIY-------VKDLLAEGAENGSAELRPHKYSVVRADQSYCGE--------IE
VG-----ITFT-RKEEEYIEDD-VGGWKESCF----------------------------
------------------------------------------------------------
---------------
>Gorai.011G262100.2
------------------------------------------------------------
------------------------------------------------------------
------------------------------------------------------------
------------------------------------------------------------
------------------------------------------------------------
------------------------MAVGILEVFLVSAKGLQDSDFLG---DMDPYVIIQY
KGQERKSSAAR------GDGSSPSWNEKFTFKVEYPGSG----GDYKLVLKIMDKDTFSS
DDFVGQATIF-------VKDLLAVGADEGSAELHPTKHSVVNAEQRYCGE--------IV
VG-----LTFT-KKEENDEE--EYGGWRESDY----------------------------
------------------------------------------------------------
---------------
>Thecc1EG042750t1
------------------------------------------------------------
------------------------------------------------------------
------------------------------------------------------------
------------------------------------------------------------
------------------------------------------------------------
------------------------MAVGILEVLLVSAKGLEDTDFLG---GMDPYVRIQY
KGQERKSSVARGIAHGAGGGSSSSWNERFTFKVEYPGSG----DDYKLILKIMDKDTFSA
DDFVGQATIY-------VEDLLAIGAENGNAELHPGKYSVVQADLSYCGE--------IQ
VG-----VTFT-RKVE-DEE--EYGGWKESSF----------------------------
------------------------------------------------------------
---------------
>orange1.1g035563m
------------------------------------------------------------
------------------------------------------------------------
------------------------------------------------------------
------------------------------------------------------------
------------------------------------------------------------
------------------------MAIGLLEVLLESAKGLANTDFLG---DIDPYVIIQY
KTQERTSSVAQ------GRGGSWTWNERFTFRVEYPGSG----GQYKLILKIMDKDTFTK
DDFLGEATIY-------VEDLLAQGMENGTAELHSRKYSVVQADGTYFGE--------IQ
VG-----LSMT-HKVEVETDR-DFGGWKESDF----------------------------
------------------------------------------------------------
---------------
>Eucgr.J00003.2
------------------------------------------------------------
------------------------------------------------------------
------------------------------------------------------------
------------------------------------------------------------
------------------------------------------------------------
------------------------MAVGVLEVLLVSAKGLGNTDFFG---KMDPYVLIQY
KTQERKSSIAR------GQGSNPSWGEKFTFRVEYPGEDDH--HQFKLNLKIMDKDTFSA
DDYIGSATIF-------LEDFLALGVENGTAELHPSKYRVVRMDQSYCGE--------IQ
VG-----LTFN-LREEPEINE-EYGGWKQSEY----------------------------
------------------------------------------------------------
---------------
>GSVIVT01016533001
------------------------------------------------------------
------------------------------------------------------------
------------------------------------------------------------
------------------------------------------------------------
------------------------------------------------------------
------------------------MTIGMLEVLLLDARGLQDTDFLG---GMDPYVLIQY
KNQERKSSVAR------GEGGSPVWNEKFTFRVEYPGGE----GQYKLVLKIMDKDTFSA
DDFLGQASIY-------LEDLLALGVENGKSELHPCKYRVVRTDQTYCGE--------IR
VG-----INFT-PKVKEEKDEIQVGGWKESDY----------------------------
------------------------------------------------------------
---------------
>Cucsa.010870.1
------------------------------------------------------------
------------------------------------------------------------
------------------------------------------------------------
------------------------------------------------------------
------------------------------------------------------------
------------------------MAIGTLEVKLANAKGLRGADFLG---RIDPYVLIQY
KGQEHKSSVAK------NEGGSPVWNEKFTFRAEYPGSG----DNFKIILRIMDHDTFSA
DDFIGQASIY-------VKDLLALGVEKGVSELWPQKYRVVGDDLNYNGE--------IQ
VG-----VTFT-QKVTEYDGE-ELGGWKQSEY----------------------------
------------------------------------------------------------
---------------
>evm.model.supercontig_1.414
------------------------------------------------------------
------------------------------------------------------------
------------------------------------------------------------
------------------------------------------------------------
------------------------------------------------------------
------------------------MAIGIMEVFLIKAKGLKDADFFG---RMDPYVVIQY
KGQVRKSSVAR------SEGKNPVWNEKFKLRAEYPGSG----DDYNLILKIFDRDLLKA
DDYIGTATIY-------VRDLLALGVESGTAEMQTNIHRVVLQDRSYRGE--------IH
VD-----VTFT-TWEEDKINEEVLGGWKSSHF----------------------------
------------------------------------------------------------
---------------
>ppa012756m
------------------------------------------------------------
------------------------------------------------------------
------------------------------------------------------------
------------------------------------------------------------
------------------------------------------------------------
------------------------MAVGILEVMLVSAKGLGDTDLFS---RMDPYVLIQY
KGQERKSSVAR------EQGSSPVWNERFTFRAEYPGSG----EQYKVTLKIMDKDTFTA
DDYIGEATIY-------VKDLLALGVEKGTAQLHPLKYSVVRADGTYRGE--------IQ
VG-----LTFT-PRAEQQHEGQEFGGWKHSDAYP--------------------------
------------------------------------------------------------
---------------
>mrna26501.1-v1.0-hybrid
------------------------------------------------------------
------------------------------------------------------------
------------------------------------------------------------
------------------------------------------------------------
------------------------------------------------------------
------------------------MAVGLMEVLLVNARGLGDTDIIG---RMDPYVVVKY
KSQEHRTSVAR------GQGGNPVWNERLIFRVEYPGSG----EQYKLTFKIMDKDTFTP
DDTIGEATIY-------VKELLELGVEKGSAEIHPKKYSVVAADKSFRGD--------IQ
VG-----VTFT-KKAEQEYGGQEFGGWKHSESYS--------------------------
------------------------------------------------------------
---------------
>Potri.010G203100.1
------------------------------------------------------------
------------------------------------------------------------
------------------------------------------------------------
------------------------------------------------------------
------------------------------------------------------------
------------------------MAVGILEVKLVKAKGLGNPDFFA---NMDPYVLVKY
KSQERKSKVAR------GQGGRPVWNETLTFKVEYPGQG----GNYKLILKIMDKDTFSA
DDSVGEATIY-------VKDLLALGVEKGTAELQTQKYRVVNADKSYRGE--------IQ
VG-----VTFT-LKAEEEDAGEDYGGWRQSSV----------------------------
------------------------------------------------------------
---------------
>cassava4.1_018256m
------------------------------------------------------------
------------------------------------------------------------
------------------------------------------------------------
------------------------------------------------------------
------------------------------------------------------------
------------------------MAIGLLEVQLLNAKGLRGTDFLG---KIDPYVIVKY
KNQERESSVAG------GAGGNPVWDEKIAFKVEYPG-QG---ADYKLILKIMDKDTFST
DDFLGQATIY-------VKDLLELGVEKGSAEIQPKKYSIVQADQCYCGE--------IQ
VG-----VTFT-LKVEDGGNHEEFGGWKESYF----------------------------
------------------------------------------------------------
---------------
>27383.m000160
------------------------------------------------------------
------------------------------------------------------------
------------------------------------------------------------
------------------------------------------------------------
------------------------------------------------------------
------------------------MAIGTLEVELLNAKGLRGTDFLG---KIDPYVIIHY
RSQERKSSVAR------DDGGSPAWNEKLTFKVEYPG-QG---DDYKLIFNIMDHDTFSA
DDFIGQATIY-------VKDLLELGVENGVAELQPRKYCVVQADNSYCGE--------IQ
VG-----LNFT-LKVEEDNGGEEYGGWNQSYY----------------------------
------------------------------------------------------------
---------------
>Lus10040291
------------------------------------------------------------
------------------------------------------------------------
------------------------------------------------------------
------------------------------------------------------------
------------------------------------------------------------
------------------------MAIGILEVNVVSAKGLSNTDFLG---GIDPYVVVEY
RNQERKTSVAR------EAGGSPAWNEKLSFRAEYPAPQG---GDYKLTLKIMDHDTFTA
DDFVGMATIQQ------VKEVLETGVEKGSYELRPCKYSVVTADNSYRGE--------IK
VG-----LTFT-LKAGDGGDGQQFGGWRESNF----------------------------
------------------------------------------------------------
---------------
>gi|107738044|gb|ABF83620.1|
------------------------------------------------------------
------------------------------------------------------------
------------------------------------------------------------
------------------------------------------------------------
------------------------------------------------------------
------------------------MAVGILEVSLISGKGLKRSDFLG---KIDPYVEIQY
KGQTRKSSVAKE-----DGGRNPTWNDKLKWRAEFPG-SG---ADYKLIVKVMDHDTFSS
DDFIGEATVH-------VKELLEMGVEKGTAELRPTKYNIVDSDLSFVGE--------LL
IG-----VSYS-LLQDRGMDGEQFGGWKHSQVD---------------------------
------------------------------------------------------------
---------------
>906967
------------------------------------------------------------
------------------------------------------------------------
------------------------------------------------------------
------------------------------------------------------------
------------------------------------------------------------
------------------------MAVGILEVSLISGKGLKRSDFLG---KIDPYVEIQY
KGQTRKSSVAKE-----DGGRNPTWNDKLRWRAEFPG-SG---ADYKLIVKVMDHDTFSS
DDFIGEATVH-------VKELLEMGVEKGTAELRPTKYNIVDSDLSFVGE--------LL
IG-----VSYS-LLQDRGMDGEQFGGWKHSQVD---------------------------
------------------------------------------------------------
---------------
>Carubv10018176m
------------------------------------------------------------
------------------------------------------------------------
------------------------------------------------------------
------------------------------------------------------------
------------------------------------------------------------
------------------------MAVGILEVNLISGKGLKRSDFLG---KIDPYVEIQY
KGQTRKSSVAK------DGGRNPTWNDKLRWRAEFPG-SG---ADYKLIVKVMDHDTFSA
DDFIGEATVH-------VKELLELGVEKGTAEIRPTKYNVVDSDLSFVGE--------LL
IG-----VSYS-LLQERGMEGEVFGGWKHSQVD---------------------------
------------------------------------------------------------
---------------
>Thhalv10010786m
------------------------------------------------------------
------------------------------------------------------------
------------------------------------------------------------
------------------------------------------------------------
------------------------------------------------------------
------------------------MAVGILEVNLISGKGLKRSDFFG---KIEPYAEIQY
KGQTRKSSVDK------DGGRNPTWNDKLKWRAEFPG-SG---ADYKLIVKVMDHDTFSA
DDFIGEATVY-------VKELLEMGVEKGTAELRPTKYNVVDSDLSFVGE--------IF
LG-----VSYS-LMQERGMEGEDFGGWKHSQFD---------------------------
------------------------------------------------------------
---------------
>Bra014740
------------------------------------------------------------
------------------------------------------------------------
------------------------------------------------------------
------------------------------------------------------------
------------------------------------------------------------
------------------------MAVGILEVNLISGKALKRSDFLG---KIDPYVEIKY
KGQTRKSSVVK------DGGRNPTWNEKLKWRVEFPG-SG---TDYKLTIKVMDHDTFSA
DDFIGEATVY-------VKELLEMGVENGKMELRPTKYNVVDSDLSFVGE--------IT
IG-----LSYS-VVQENGMEGEEFGGWKHSQF----------------------------
------------------------------------------------------------
---------------
>PGSC0003DMP400048242
------------------------------------------------------------
------------------------------------------------------------
------------------------------------------------------------
------------------------------------------------------------
------------------------------------------------------------
-----------------------------MEVNLVSARGLKNNEFWG--GGIDPYVLIQY
RGQERKSSTIR------GQGSKPEWNEKFTFKIEYPSVDG----QYKLILKLMDHDTFSS
DDYLGEATIY-------LKEFLEVGLENGRAEIHPKKYSVVGSDQCYCGE--------IQ
VG-----VTFT-PKKATHDVEEEYGGWKESDDY---------------------------
------------------------------------------------------------
---------------
>Solyc04g011540.2.1
------------------------------------------------------------
------------------------------------------------------------
------------------------------------------------------------
------------------------------------------------------------
------------------------------------------------------------
----------------------MTTVFGIMEVNLVSARGLKNNEFWG--GGIDPYVLIQY
RGQERKSSTIR------GQGSKPEWNEKFTFKIEYPSVDG----QYKLILKLMDHDTFSS
DDYLGEATIY-------LKEFLEVGLENGRAEVHPKKYSVVGSDQSYCGE--------IQ
VG-----ITFT-PKKATHDVEEEYGGWKESNDHS--------------------------
------------------------------------------------------------
---------------
>Sb03g039490.1
------------------------------------------------------------
------------------------------------------------------------
------------------------------------------------------------
------------------------------------------------------------
------------------------------------------------------------
------------------------MGKGVLEVHLVDAKGLSGSDFL---GKLDPYVIVQY
RSQERKSSVAR------DQGRNPCWNEVFKFQINSAAANA----QHKLILRIMDHDNFSS
DDFLGEATID-------VTDIVGLGTERGTYHLNAAKHNVVLPDKTYHGE--------IK
VG-----ITFT--ATQVQEDGGAIGGWRHSSFNQ--------------------------
------------------------------------------------------------
---------------
>GRMZM2G082199_T01
------------------------------------------------------------
------------------------------------------------------------
------------------------------------------------------------
------------------------------------------------------------
------------------------------------------------------------
------------------------MGKGVLEVHLVDAKGLSGNDFL---GKLDPYVIMQY
RSQERKSSVAR------DQGRNPCWNEVFKFQINSAAANV----QHKLILRIMDHDNFSS
DDFLGEATID-------VTDIVSLGAERGTYHLNAAKHNVVLADKTYHGE--------IK
VA-----ITFTSTQTQVQEDGGAIGGWRHSSFNQ--------------------------
------------------------------------------------------------
---------------
>Si003207m
------------------------------------------------------------
------------------------------------------------------------
------------------------------------------------------------
------------------------------------------------------------
------------------------------------------------------------
------------------------MGKGVLEVHLVDAKGLYGNDFL---GKLDPFVIVQY
RSQERKSSVAR------DQGRNPRWNEVFKFQINSAASNA----QHKLILRILDHDHFSS
DDSLGEATID-------VTGIISLGAERGTYTQSAAKHSVVLADNTFHGE--------IK
VG-----FTFT--ATQVQEDGEEIGGWRYSSFNQ--------------------------
------------------------------------------------------------
---------------
>Pavirv00049079m
------------------------------------------------------------
------------------------------------------------------------
------------------------------------------------------------
------------------------------------------------------------
------------------------------------------------------------
------------------------MGKGVLEVHLVDARGLSGSDFL---GKIDPYVIVQY
RSQERKSSVAR------DQGRNPCWNEVFKFQINSSASSA----QHKLILRIMDHDHFSS
DDFLGKATID-------VTDIISLGAERGSYHLNAGKHNVVLADSTYHGE--------IK
VG-----ITFT--AAQVEEDDEDFGGWRRRSSNA--------------------------
------------------------------------------------------------
---------------
>Bradi2g54660.2
------------------------------------------------------------
------------------------------------------------------------
------------------------------------------------------------
------------------------------------------------------------
------------------------------------------------------------
------------------------MGRGVLEVHLVDAKGLSGSDFL---GKIDPYVIVQY
RSQERKSSTAR------DQGRNPAWNEVFRFQINSSAANV----QHKLFFRIMDHDNFSS
DDFLGEASVN-------VTDLISIGMERGTSQLNAAKYSVVTADNSYHGE--------IR
FG-----ITFT--AAKVEEDGGAVGGWTNSYRE---------------------------
------------------------------------------------------------
---------------
>gi|115440979|ref|NP_001044769.
------------------------------------------------------------
------------------------------------------------------------
------------------------------------------------------------
------------------------------------------------------------
------------------------------------------------------------
-----------------------MAGSGVLEVHLVDAKGLTGNDFLGEIGKIDPYVVVQY
RSQERKSSVAR------DQGKNPSWNEVFKFQINSTAATG----QHKLFLRLMDHDTFSR
DDFLGEATIN-------VTDLISLGMEHGTWEMSESKHRVVLADKTYHGE--------IR
VS-----LTFT-ASAKAQDHAEQVGGWAHSFRQ---------------------------
------------------------------------------------------------
---------------
>mgv1a025637m
------------------------------------------------------------
------------------------------------------------------------
------------------------------------------------------------
------------------------------------------------------------
------------------------------------------------------------
------------------------MTEGTMEVILCGAHGLLRTDIF---GRIDPYVVITY
GNEEHTSKIAK------GQGSNPGWNERFKFKAQYPADAGDDQRKYRLFLRLMDHDTFTR
DDYLGHTTIY-------VKELLELGVENGKAELGTHKYRVILKDGSYHGE--------IQ
VG-----VNFS-----VPK-----------------------------------------
------------------------------------------------------------
---------------
>Aquca_027_00377.1
------------------------------------------------------------
------------------------------------------------------------
------------------------------------------------------------
------------------------------------------------------------
------------------------------------------------------------
-------------------------MNGILNVQLVDARALKDADTIG---KMDPYVLIQY
KDQKLKSKVAK------DQGSNPVWNDQFSLWVQYPVEDE----DYTICLKIMDKDTFTS
DDFVGEAKID-------LKDLVEIGAKKGKEELQPRHYDVIDTNNAHAGE--------IQ
VA-----FTFT---LKDKQMGETTG-----------------------------------
------------------------------------------------------------
---------------
>gi|4164539|gb|AAD05496.1|
------------------------------------------------------------
------------------------------------------------------------
------------------------------------------------------------
------------------------------------------------------------
------------------------------------------------------------
------------------------MGMGMMEVHLISGKGLQAHDPLN--KPIDPYAEINF
KGQERMSKVAKN------AGPNPLWDEKFKFLAEYPGSGG----DFHILFKVMDHDAIDG
DDYIGDVKID-------VKNLLAEGVRKGKSEMPPRMYHVLAHKIHFKGE--------IE
VG-----VSFK------LQGGGGCGGCYPWEN----------------------------
------------------------------------------------------------
---------------
>Cre01.g015500.t1.2
------------------------------------------------------------
------------------------------------------------------------
------------------------------------------------------------
------------------------------------------------------------
------------------------------------------------------------
----------------------MALEAGQLRCVLQYAKGLKDQDWFG---KQDPYVKLRL
GNQERRSRTCI------DGGKNPVWEETFEFGIINEN---------TLELTLMDEDTLTR
DDLIGTATISLARTREQGHEVVQAPVYT--KHYKAKGFVQLSLTFTPNSR--------LR
PGAAAAPVAYGYPAAAQPACGACSGGYAGAYGQPQPAAYAPAPSFYYPPPVAQAPAYAYA
APTPPAYGYGYPPAAYQSSASYSYPPPAPAPQPAYQQSASYHYPPAAAAPAPAAYPGYSA
PPAYPGYPAYGAVY-
>Vocar20006692m
------------------------------------------------------------
------------------------------------------------------------
------------------------------------------------------------
------------------------------------------------------------
------------------------------------------------------------
----------------------MTLEAGTLRVTLQYAKDIKDCDWFG---RQDPYARLRI
GSQERLSRVCR------DGGRNPVWDEAFEFTIINEN---------TLEMILMDQDTLKR
DDLIGTCTISLARVREQGHDIVQAPVSNGKKTQKQQGFVQVSLSFVPNSR--------LR
P--SSQPAAY-HPAAPMPAY-----SYTTAAPPPGPTGYYSAPSFHYSP--------CLG
THQPATVASGWP--------------VGPAHAQPRIEGDAWCWHRCAACP----------
---------------
>148785
------------------------------------------------------------
------------------------------------------------------------
------------------------------------------------------------
------------------------------------------------------------
------------------------------------------------------------
------------------------MVKGALEVHLRGATGIKNTDFLK---KCDPYAILTC
WRQSFQSTTAK------RQGSNPIWNQKFLFVVEDGVS--------ELFIKLYDEDRFTG
DDFIGSAKVP-------------LNRVLSELDHPLASYNVIRPSGKVKGE--------VM
VA-----LKFTPKVRRHYRGSHSF------------------------------------
------------------------------------------------------------
---------------
>63427
LSCAVLSVTAISLYVKNRRREESRLKQTIAVEILRNLNVAKLRKLLGDMDVPAWITYSDF
ERAEWLSQLVVLANYLKKLPSFGAKLPQPPNGCSGYLSKLMDKVWPYVDNAVSAVARAKL
EPKLKERRAAWMADITLEHFTLGTKAPMVTGVKLYHSSTGGISETASMDIDFLWGGNQAR
PLILNTFEWSSEWNTCIRDVSLVIKPLPFFLNVALGLAQFINIQAITLYILFQSVGVERV
IVSGRVRVLLRPLMDTLPIIGAVQVAFADMPSFRFDLRLLGGDVTSLPFLEDWLQNVLCS
FLEHYTLPNKVSAEIVKGVLAQVERPVGILTVRLIEAENIPRIDFCS---ESDPYVVLYI
RPHRRLQSTIK------NNRRHPVWNECFRLLVHEPDQDT-------LTCLLYDYDHVRA
DTLVGRVDWP-------VSEIHPGQERDLWVEVQPPHCAKSKAGSPDRPQ--------GS
SP----------GQLPGPRRQALISSFL--------------------------------
------------------------------------------------------------
---------------
>109018_Ostreococcua
------------------------------------------------------------
------------------------------------------------------------
------------------------------MPLTDFKKLQRLIGGGSKALLPQSVIVRAF
VVRGKNIRPLDPSGLCDPYMKVDLLGTGKRFGNRRDHVKETLAPWFYKMFQFTTELPGSS
QLQFKLYDWDKNGGDDVIGVNTVDLEDRWFSPIWKSQFSETPPLELRTLLNNDATGSQGS
LELWVEMYEADENVPRAMKIAPPPVIDVELRVVIWRARKMVIKDIGG---NNDLFFKVGL
VGLDHKQTRFGQVQETDTHYFASDGKGSFNYRIIYRFSIP--VTKAKLRVSAYDRDLIGS
NDNIGEAILPLSG---MCNELMRLIQAAPDGELSGNAEVKMDAKNQKHAPPMPKDPPFLS
CGEDGVSVNFPSMDFGDVLDAGGEGHWSPLYHPSKDDRKQGEVEVSLTLLPVRRADQRPV
GKARDQPNRDPELPAAIRAKLNPFDPIGSLITIMGPNMARNIILALCILACLAVCCSLAV
FIINDVLSAYINIAK
>Pp1s33_273V6.1
------------------------------------------------------------
-------------------------------------------------MNRLKKLRQQP
DNRICADCGAPDPKWASTSIGVFLCIKCSGVHRSLGVHISKVVSVTLDDWSDEQVDLMEA
IGGNASANSVYEACMPSDVRKPSPDASVDERSEFIRRKYEDQEFLKPNLRMKSQPTSRAR
TITSQVDNPSAPSNMGSMNTNRDSTYSSSTNSMNSNRDSLGLSHCGNVSGRFSNLRISSA
CAPSRKGGDLVSRTISNPSTAGMVEFLGMLKVRIVRGTNLAVRDLLS----SDPYVVATL
GAQTAKTKVVN-------RNLNPVWNEELMFSVPSPPQP--------LKLQVFDHDVLSA
DDSMGEAAIDLEP--LILAAQMHQGMFEEFGCEQIGKWLATDDNALVKDSNIEVIDRQIK
QD-----VHLKLQNVERGQIEVSLEWVPLSGF----------------------------
------------------------------------------------------------
---------------
