# Supplementary material for: Vascular gene expression: a hypothesis
Source: Front Plant Sci. 2013 Jul 17;4:261. doi: 10.3389/fpls.2013.00261 (PMC3713349; doi:10.3389/fpls.2013.00261)
Supplement: Figure S5 — Phylogenetic analysis of YDA protein. The Arabidopsis YDA protein sequence was retrieved form TAIR (http://www.arabidopsis.org) and used as query. Protein homologs were identified by BLAST search against the phytozome database (http://phytozome.net). Full length protein sequences were aligned with ClustalX2. The alignment parameters used were: Pairwise alignment: Gap opening 35, Gap extension 0.7; Multiple alignment: Gap opening 15, Gap extension 0.3. Evolutionary analyses were conducted in MEGA5. The evolutionary Phylogenetic reconstruction (shown as dendrogram) was inferred using the neighbor-joining statistical method. Bootstrap values higher than 70% are shown (1000 replicates). The analysis involved 39 amino acid sequences. C. subellipsoidea was used as outgroup. [file 52375_Ruiz-Medrano_DataSheet6.FASTA]

>Cre17.g733300.t1.3
------------------------------------------------------------
---------------------------MGLCGSKANGSSDGANGTQHKDGALGPGVASAW
DVQVKLGSPSGGGSDHQPLLG---------------------------------------
----------TESVGGPSGATTTPVQAFAEHESASVPESGGGGGGLTSRFFKRGPAQPVQ
PQPLRPGGSS--------------------------------------------------
------------------------------------------------------------
-----GDAATGVGGAAPLLPG---SAAAVAAAAAAASGAAAAAVAAAAATAAGAAG----
------GTPNAAGAASAAAPWRSGGAAASRCDAVAQTDASLLYP----------------
-------------------LLRDPSPTVPV---------RWRKGEGIGSGSFGQVYLALN
CDTGELLAVKEVPAGLAGGDGGGAGGGGREAVAQLEREVALLSALRHPNIVRYVGTQRSG
AGGGGGGGGGAPLYIFLEYVPGGSLSSQLARFGPLPEPLVALYTRQLLLGLAYLHAQRTV
HRDVKGANLLLEKTGVLKLADFGMAKQLMEQVSFTRSFKGSAYWMAPEVIK-------QQ
GYG--VQADIWSVGCTVLEMATGKPPWSQCTSQVQAIFKIASSPDLPAIPDHLSPQASEF
ILLCLQRDPSSRPTAEELLRHPFVTQPLTRIPLPPALADPLNFLYD------------AR
GTAPGLGGGGAAGALVIAGGGGVAG-GGMAGGPGSVTGIVGPGATGNSLALAMGLSPLRV
PGHAGVAGAAGGGGRMGSAVGTPSALGGGAGGMMLSPAAAAAAAAAAAVNSPASGGGAAN
PFALALAAAAVAPGLAGAGGGAGGGAAGLDFFGGGGAGGGGGGPLDEDHLAALVLGNSVH
ISKAARAAQQAMAADEEREEDDALHIDFTTQPQQFRVRGLLTLPPLKQLTGGQLPPLSIT
PQVIRQQQALPLLHMHQVGPPHTSSAVQGAGAYG-------------------MRAEAAA
AAAVAGAALSFAGGVGGARGAAAGGGG-----------------------
>82554
------------------------------------------------------------
------------------------------------------------------------
------------------------------------------------------------
------------------------------------------------------------
------------------------------------------------------------
------------------------------------------------------------
------------------------------------------------------------
------------------------------------------------------------
--------------------------MKPR---------RWTKGDCLGSGSFGTVYLGLN
GETGELFAVKEVAMTRRTGDTGG------EAVEQLEQEVELLSRLQHPNIVRYVGISRES
R----------ALYIFLEYVPGGSIASLLSRFGAFEESVISVYTRQILIGLDYLHSQRCV
HRDIKGGNILVEKSGRIKLADFGMAKSLVEQMADGGSFKGSAYWMAPEVIR-------QK
GSGNHPAADVWSVGCTVIEMASGEHPWGDCSGQVQAIFKIASTKELPRVPEQLSPAASEF
VLMCLQRDPDARPDSEALLLHPFVV-----------------------------------
------------------------------------------------------------
------------------------------------------------------------
------------------------------------------------------------
------------------------------------------------------------
------------------------------------------------------------
--------------------------------------------------
>AT1G63700
-------------------------------------------MPWWS------------
---K--SKDEKKKTNKESIID---AFNRKLGFASEDRSSGRSRKSRRRRDEIVSERGAIS
RLPSRSPSPSTRVSRCQSFAE-RSPAV----PLPRPIVRPHVTSTDSGMNGSQRPGLDAN
L---KPSWLPLPKPHG-ATSIPDNTGAEPDFATASVSSGSSVG-DIPSDS-LLSPLASDC
ENGNRTPVNI-----SSRDQSMH-------SNKNSAEMFKPVP---NKNRILSASPRRRP
LGTHVKNLQIPQRDLVLCSAPDSLLSSPSRSPMRSFIPDQVSNHGLLISKPYSDVSLLG-
-SGQCSSPGSGYNSGNNSIGG-DMATQLFWP--QSRCSPECSPVPSPRMTSPGPSS----
-----RIQSGAVTPLHPRA---GGSTTGSP-TRRLDDNRQQSHR---LPLPPLLISNTCP
FSPT--YSAATSPSVP-RSPARAEATVSPG--------SRWKKGRLLGMGSFGHVYLGFN
SESGEMCAMKEVTLCSDDPKSRE-------SAQQLGQEISVLSRLRHQNIVQYYGSE---
-------TVDDKLYIYLEYVSGGSIYKLLQEYGQFGENAIRNYTQQILSGLAYLHAKNTV
HRDIKGANILVDPHGRVKVADFGMAKHITAQSG-PLSFKGSPYWMAPEV--------IKN
SNGSNLAVDIWSLGCTVLEMATTKPPWSQYEG-VPAMFKIGNSKELPDIPDHLSEEGKDF
VRKCLQRNPANRPTAAQLLDHAFVRNVMPMERPIVSGEPAEAMN----------------
VASSTMRSLDIGHARSLPCLDSED--ATNYQQKGLKHGSGFSISQSPR-NMSCPISPVGS
PIFHSHSP-HISGRRSPSPISSPHALSGSS--------------------TPLTGCGGAI
PFHHQRQT---TVNFLHEGI---------------GSSRSPGSGGNFYTNSFFQEPSRQQ
DRSRSSP---RTPPHVFWDNNGSIQPGYNWNKDN--------QPVLSDHVSQQLLSEHL-
-------------------------------------------------------KLKSL
DLRPGFSTP-GSTNRGP---------------------------------
>474980
-------------------------------------------MPWWS------------
---K--SKDEKKKTNKESIID---AFNRKLGFASEDRSSGRSRKSRRRRDEIVSERGAIS
RLPSRSPSPSTRVSRCQSFAE-RSPAV----PLPRPIVRPPVTSTDSGMNGSQRPGLDAN
L---KPSWLPLPKPHG-APSIPDNTGAEADFATASVSSGSSVG-DNPSDS-LLSPLASDC
ENGNRTAVNI-----SSRDQPMH-------SNKNSAEMFKPVP---NKNRILSASPRRRP
LGTHVKNLQIPQRDLVLCSAPDSLMSSPSRSPMRSFVPDQVSNHGLLISKPYSDVSLLG-
-SGQCSSPGSGYNSGNNSIGG-DMATQLFWP--QSRCSPECSPVPSPRMTSPGPSS----
-----RIQSGAVTPLHPRA---GGSTTGSP-TRRLDDNRQQSHR---LPLPPLLISNTCP
FSPT--YSAATSPSVP-RSPARAEATVSPG--------SRWKKGRLLGMGSFGHVYLGFN
SESGEMCAMKEVTLCSDDPKSRE-------SAQQLGQEISVLSRLRHQNIVQYYGSE---
-------TVDDKLYIYLEYVSGGSIYKLLQEYGQFGENAIRNYTQQILSGLAYLHAKNTV
HRDIKGANILVDPHGRVKVADFGMAKHITAQSG-PLSFKGSPYWMAPEV--------IKN
SNGSNLAVDIWSLGCTVLEMATTKPPWSQYEG-VPAMFKIGNSKELPDIPDHLSEEGKDF
VRKCLQRNPSNRPTAAQLLDHAFVRNVIPMERPIVCGEPAETMN----------------
VASSTMRSLDIGHARSLPCLDSED--ATNYQQKGLKPGSGFSISQSPR-NMSCPISPVGS
PIFHSHSP-HISGRRSPSPISSPHALSGSS--------------------TPLTGCGGAI
PFHHQRQT---TVNFLHEGI---------------GSSRSPGSGGNFYTNSFFQEPSRQQ
DRSRSSP---RTPPHVFWDNNGSIQPGYNWNKDN--------QPVLSDHVSQQLLSEHL-
-------------------------------------------------------KLKSL
DLRPGFSTP-GSTNRGP---------------------------------
>Carubv10019770m
-------------------------------------------MPWWS------------
---K--SKDEKKKTNKESIID---AFNRKLGFASEDRSSGRSRKSRRRRDEIVSERGAIS
RLPSRSPSPSSRVSRCQSFAE-RSPAV----PLPRPIVRPIVTSTDSGMNGSHRPGLDAN
V---KPSWLPLPKPHN-ASSMPDNTGAEADFATASVSSGSSVG-DHPSDS-LLSPLASDC
ENGNRTAVNI-----SSRDQLMH-------SNKKSAEMFKPVPNVSNKNRILSASPRRRP
LGTHVKNLQIPQRDLVLCSAPDSLLSSPSRSPMRSFVPDQASNHGLLISKPYSDVSLFG-
-SGQCSSPGSGYNSGNNSIGG-DMAAQLFWP--QSRCSPECSPVPSPRMTSPGPSS----
-----RIQSGAVTPLHPRA---GGSTTGSP-TRRLDDNRQQSHR---LPLPPLLINNTCP
LSPT--YSAATSPSVP-RSPARAEATVSPG--------SRWKKGRLLGMGSFGHVYLGFN
SESGEMCAMKEVTLCSDDPKSRE-------SAQQLGQEISVLSRLRHPNIVQYYGSE---
-------TVDDKLYIYLEYVSGGSIYKLLQEYGQFGENAIRNYTQQILSGLAYLHAKNTV
HRDIKGANILVDPHGRVKVADFGMAKHITAQSG-PLSFKGSPYWMAPEV--------IKN
SNGSNLAVDIWSLGCTVLEMATTKPPWSQYEG-VPAMFKIGNSKELPDIPDHLSEEGKDF
VRKCLQRNPSNRPTAAQLLDHAFVRNVMPMERPMLSGEPAEAMN----------------
VASSTMRSLDIGHARSLPCLDSED--ATNYQQKGLRPGSGFSISQSPR-NMSCPISPVGS
PIFHSHSP-HISGRRSPSPISSPHALSGSS--------------------TPLTGCGGAI
PFQHQRQT---TVNFLHEGI---------------GSSRSPGSGGNFYTNSFFQEPSRQQ
DRSRSSP---RTPPHVFWDNNGSIQPGYNWNRDN--------QPVLSDHVSQQLLSEHL-
-------------------------------------------------------KLKSL
DLRPGFSTP-GSTNRGP---------------------------------
>Thhalv10023253m
-------------------------------------------MPWWS------------
---KYSSKDEKKKANKESILD---AFNRKLGFASEDRSSGRSRKSRRRRNEIVSERGAIS
RLPSRSPSPSTRVSRCQSFAE-RSPAV----PLPRPTVRNTVTSTDSGMNGSQRPGSDAS
L---KPSCLPLPKPHG-ASSLPDNTGAEADFTTASVSSGSSVG-DNPSDS-LLSPLASDC
ENGNRTAVNI-----SSRDQSMH-------SNKNSAEMFKPVPNLSNKNRILSTSPRRRP
LGTHVKNLQIPQRDIVLCSAPDSLLSSPSRSPMRSFVPDQVSNHGLLIGKPYSDVSLLG-
-SGQCSSPGSGYNSGNNSIGG-DMSAQLFWP--QSRCSPECSPVPSPRMTSPGPSS----
-----RIQSGAVTPLHPRA---GGSTTGSP-TRRLDDNKQQSHR---LPLPPLLISNTCP
FSPT--YSAATSPSVP-RSPARAETTVSPG--------SRWKKGRLLGMGSFGHVYLGFN
SESGEMCAMKEVTLCSDDPKSRE-------SAQQLGQEVAVLSRLRHPNIVQYYGSE---
-------TVDDKLYIYLEYVSGGSIYKLLQEYGQFGENAIRNYTQQILSGLAYLHAKNTV
HRDIKGANILVDPHGRVKVADFGMAKHITAQSG-PLSFKGSPYWMAPEV--------INN
SNGRNLAVDIWSLGCTVLEMATTKPPWSQYEG-VPAMFKIGNSKALPDIPDHLSEEGKDF
VRTCLQRNPANRPTAAQLLDHPFVRNAMPMERPIVSGEPAETMN----------------
VPSSTMRSLDIGHARSLPCLDSED--ATSYQQKGLKPGSGFSISQSPR-NMSCPISPVGS
PIFRSHSP-HISGRRSPSPISSPHALSGSS--------------------TPLTGCGGAI
PFHQQRQT---TINLLQEGI---------------GSSRSPGSGGNFYSNSFFQEP-RQQ
DWPRSSP---RTPPHIFWDNNGSIQPGYGWNKDN--------QPALSDHVSQQLLSEHL-
-------------------------------------------------------KLKSL
DLRPGFSTP-GSTNRGP---------------------------------
>Bra027792
-------------------------------------------MPWWS------------
---KHSSKDEKKKSSKESIID---AFNRKLGFGSEDKSSCRSRKSRRRRDEIVSQRGAIS
RLPSRSPSPSTRVSRCQSFAA-RSPAV----PLPRPALRTAVTRIDS---GSQRPGSNAS
--------LPLPKPHGGASNVPDSSGAEADFTTASVSSGSSVG-DNPSDS-ILSPLASDC
ENGNRTALNI-----SSRDQPIH-------SNKNSAEMFKPVPNLSNKN--------RRP
LGTHVKNLQIPKRDLVLCSAPDSLLSSPSRSPMRSFVPDQVSNHGLLIGKPYPDVSLLG-
-SGQCSSPGSGYNSGNNSIGG-DMSTQLFWP--QSRCSPECSPVPSPRMTSPGPSS----
-----RIQSGAVTPLHPRA---GGSTTGSP-TRRLDDNKQQSHR---LPLPPLLISNTFP
LSPT--YSAATSPSVP-RSPARAEATVSPG--------SRWKKGRLLGMGSFGHVYLGFN
SESGEMCAMKEVTLCSDDAKSRE-------SAQQLGQEIAVLSRLRHPNIVQYYGSE---
-------TVDDKLYIYLEYVSGGSIYKLLQEYGQFGENAIRNYTQQILSGLAYLHAKNTV
HRDIKGANILVDPHGRVKVADFGMAKHITAQSG-PLSFKGSPYWMAPEASLLLQTSVIQN
SSGSNLAVDIWSLGCTVLEMATTKPPWSQYEG-VPAMFKIGNSKDLPDIPNHLSEEGKDF
VRKCLQRNPANRPTAAQLLEHAFVRNVMPLERPLVSAESAESMNV---------------
VASSTMRSLDIGHARSLP-LDSED--TSNYQQKGLKPGLGFSTSQSPR-NMSCPISPVGS
PIFHSHSP-HISGRRSPSPISSPHVLSGSS--------------------TPLTAGGGAI
PFHHQRQT---TINLLQEGI---------------GSSRSPGSAGNFYTNSYFQEP----
RQPRSSP---RTPPHVFWDNNGSIQPGYNWNKDN--------QPVLSDHVSQQLLSEHL-
-------------------------------------------------------KLKSL
NLRPGFSTPPGSTNRGP---------------------------------
>Cucsa.107950.1
-----------------------------------------MPSWWG-------------
---KSSK-DVKKKTSKESFID---SLHRKFKNSPEGKVNSRSGSSRKRGGDTVSEKGSKS
PISRSPSPSKE-VARCQSFAE-RTHSH--KLPLPDLRPVG-VGRTDSGISVA-AKSKLER
S-SKTSSFLPLPRPS-CIRSRPDPADLDGDLVTGSVFGESSSDSDDPNDSRQRSPPATDY
DIGARTVIGSTEPSETLKDQPPT-------VVQINLKEGKKVENLPFP-HKNSSIPKRRP
LSSNVTNLQVPRH-GAFFSAPDSSMSSPSRSPMRIFSTEQVMNAAVWAGKSHPDVILGG-
-SGHCSSPGSGHNSGHNSMGG-DMAGHFFWQ--QSRGSPEYSPVPSSRMTSPGPSS----
-----RIQSGAVTPIHPRA---GAPPAESQ-TCWPDE--KQTHR---LPLPPIAISICSP
FSHS--NSAVTSPSVP-RSPGRTETPASPG--------PRWKKGKLLGRGTFGHVYVGFN
SESGEMCAMKEVTLFSDDAKSRE-------SAKQLMQEIALLSRLRHPNIVQYYGSE---
-------TVGDKFYIYLEYVSGGSIYKLLQEYGQFGELAIRSYTQQILSGLAYLHAKATV
HRDIKGANILVDPNGRVKLADFGMAKHITGQSC-PLSFKGSPYWMAPEV--------IKN
SNGCNLAVDVWSLGCTVLEMATTKPPWSQYEG-VAAMFKIGNSKELPVIPEHLSDDGKDF
VRLCLQRNPHHRPTAAQLLEHPFVKHAAPVERPILSSEPSDT----------------TP
GVTNGVKILGIGQSRTTSMDSDGR--LAVHSSRVSKAVLHASEINISR-NISCPVSPIGS
PLLHSRSPQHPSGRMSPSPISSPRTMSGSS--------------------TPLTGCGGAI
PY-NHLKQ---TIYLQEGFV---------------SMPKSL-NSSPYSSGISFHDSNPDI
FRGLQPG-AHIFSEMIP--ENEVLGKQIGRPAYS---EVYDGQHILADRVSRQLLRDHV-
------------------------------------------------------KANPSL
DLSPSTTLSGRMNGISDHITTPSLDLSPSSLLTNRK--------------
>orange1.1g007478m
------------------------------------------------------------
------------------------------------------------------------
------------------------------------------------------------
------------------------------------------------------------
------------------------------------------------------------
------------------------------------------------------------
------------------MGG-DMSGQLFWQQLQSRGSPEYSPIPSPRMTSPGPSS----
-----RIQSGAVTPIHPRA---GGAPIESQ-TSWPDDGKQQSHR---LPLPPITISNSSP
FSHS--NSAATSPSVP-RSPGRMENPVSPE--------SHWKKGKMLGRGTFGHVYVGFN
SDSGEMCAMKEVTLF-DDAKSKE-------SAKQLMQEIVLLSRLRHPNIVQYYGSK---
-------TVEDKLYIYLEYVSGGSIYKLLQDYGQFGEPAIRNYTQQILSGLAFLHSKHTV
HRDIKGANILVDPNGRVKLADFGMAKHIAGQSC-PLSFKGSPYWMAPEV--------IKN
SSGCNLAVDIWSLGCTVLEMATTKPPWSQYEG-VAAMFKIGNSKELPTIPDDLSDEGKDF
IRLCLQRNPLNRPTAAELLDHPFVKGAAPLERTILAPEPSDV----------------PP
GVTNGIKALGIGQLRNVSTFDTER--LAVHSSRVSQTSLNASDINISM-NRSCPVSPIGS
PLLHPRSPQHLNGKMSPSPISSPRTTSGAS--------------------TPLTGGSGAI
PF-NHLKQ---PVYLQEGFG---------------NLAKPT-SN-FYGNGPSYQDTNPDI
FRGMQPGGSHIFSELVP-SENDVLGKQLGRPVHG---EPYDGQSVLADRVSRQFLKDQV-
------------------------------------------------------KMNPSL
DLSPLSPLPARTSGI-----------------------------------
>Phvul.004G112000.1
-----------------------------------------MPTWWG-------------
---KSSSKETKKKANKESFIN---TFHRKFKIPSESKSSSRSGGSHRQCNDSISEKGAQS
PLESRSPSPSK-VARCQSFAE-RPHAQ--PLPLPVLHPSN-ISRADSEISIS-AKSRLEK
G-SKPSLFP-LPKPA-CMRGRLNPADLDGDLVTASVSSESSADSDEPVDSRNRSPLATDC
ENGTRTAAGS-PSSSMPKDLSST-------VSQINSRETKKPANILGN-HMSSTSPKRRP
LSNHVSNLQIPPH-GAFCSAPDSSKSSPSRSPLRVFGTEKVLNSAFWAGKPYSEINLGG-
-SGHCSSPGSGHNSGHNSMGG-DMSGQLFWQ--PSRGSPEYSPVPSPRMTSPGPSS----
-----RIQSGAVTPIHPRA---GGTPNESQ-TGRVDDGKQQSHR---LPLPPLAVTNTLP
FSHS--NSAATSPSMP-RSPGRADNPISPG--------SRWKKGKLLGRGTFGHVFVGFN
KESGEMCAMKEVTLFSDDAKSKE-------SAKQLMQEITLLSRLRHSNIVQYYGSE---
-------TVGDKLYIYLEYVAGGSIYKLLQEYGQFGELAIRSFTQQILSGLAYLHAKNTV
HRDIKGANILVDTNGRVKLADFGMAKHITGQSC-PLSFKGSPYWMAPEV--------IKN
SNGCNLAVDIWSLGCTVLEMATTKPPWSQFEG-VAAMFKIGNSKELPTIPDHLSSEGKDF
VRKCLQRNPHNRPSASELLDHPFVKHAAPLERPILGPDASSD--PA------------VS
GITQGATALGIGQGRNPSTLDSDR--LSRHSSRFLKTNPHASEIHIPR-NISCPVSPIGS
PLLRPRSPQHMNGRMSPSPISSPRTASGAS--------------------TPLNGGSGAI
PFSNHL------VYIQEGLG---------------NLPKSS-NG-VYIIGPNHHDLNVDI
FRGMQQT-SHITSEPVP-SESDVLGRQFARSPRS---EPYDVQSVLADRVCRQLLGDNV-
------------------------------------------------------KINPSL
DLNPNS-LLSWANGL-----------------------------------
>Glyma16g30030.1
-----------------------------------------MPSWWG-------------
---KSSS--TKKKANKESFID---AFHRKFKIPSEGKPSGRSGGSRRHCDDSISEKGAQS
PPESRSPSPSK-VGRCQSFVE-RPHAQ--PLPLPGLHPSN-ISRADSEISIPSSRRRHGK
G-SKSSLFLPLPKPA-CMRGRLNPAELDGDLVTASVSSESSADSDEPVDSHNRSPLATDC
ETGTRTAAGS-PSSLMQKDQSST-------VSQINSREAKKPANILGN-HMSSTSPKRRP
LSNHVTNLQIPPH-GAFFSAPDSSRSSPSRSPLRAFGTEQVLNSAFWAGKPYPEVNFGG-
-SGHCSSPGSGHNSGHNSMGG-DMSGQLFWQ--PSRGSPEYSPVPSPRMTSPGPSS----
-----RIQSGAVTPIHPRA---GGTPNESQ-TGRIDDVKPQSHR---LPLPPLAVTNTLP
FSHS--NSAATSPSMP-RSPGRADNPISPG--------SRWKKGKLLGRGTFGHVYVGFN
KESGEMCAMKEVTLFSDDAKSKE-------SAKQLMQEITLLSRLRHPNIVQYYGSE---
-------TVGDKLYIYLEYVAGGSIYKLLQEYGQFGELAIRSYTQQILSGLAYLHAKNTV
HRDIKGANILVDTNGRVKLADFGMAKHITGQSC-PLSFKGSPYWMAPEV--------IKN
SNGCNLAVDIWSLGCTVLEMATTKPPWSQYEG-VAAMFKIGNSKELPTIPDHLSSEGKDF
VRKCLQRNPHNRPSASELLDHPFVKCAAPLERPILGPESPSDPAPA------------VS
GITQGATASGIGQGRNPSKLDSDR--LSLHSSRFLKTNPHASEIHIPR-NISCPVSPIGS
PLLRPRSPQHMNGRMSPSPISSPRTASGAS--------------------TPLNGGSGAI
PFSNHL------VYIQEGLG---------------NLPKSS-NG-VYVSGPAHHDLNVDI
FRGMQQT-SHITSELVP-SESDVLGKQFARTPHN---EPYDVQSVLADRVCRQLLGDNV-
------------------------------------------------------KINQCL
DLSPNS-LLSRANGL-----------------------------------
>Medtr1g100250.1
-----------------------------------------MPTWWG-------------
---KSSSKETKKKAGKESIID---TLHRKFKFPSEGKRSTISGGSRRRSNDTISEKGDRS
PSESRSPSPSK-VARCQSFAE-RPHAQ--PLPLPDLHPSS-LGRVDSEISIS-AKSRLEK
P-SKPSLFLPLPKPS-CIRCGPTPADLDGDMVNASVFSDCSADSDEPADSRNRSPLATDS
ETGTRTAAGS-PSSLVLKDQSSA-------VSQPNLREVKKTANILSN-HTPSTSPKRKP
LRHHVPNLQVPPH-GVFYSGPDSSLSSPSRSPLRAFGTDQVLNSAFWAGKPYPEINFVG-
-SGHCSSPGSGHNSGHNSMGG-DMSGPLFWQ--PSRGSPEYSPIPSPRMTSPGPSS----
-----RIQSGAVTPIHPRA---GGTPTESQ-TGRADDGKQQSHR---LPLPPLTVTNTSP
FSHS--NSAATSPSMP-RSPARADSPMSSG--------SRWKKGKLLGRGTFGHVYIGFN
SQSGEMCAMKEVTLFSDDAKSLE-------SAKQLMQEVHLLSRLRHPNIVQYYGSE---
-------TVDDKLYIYLEYVSGGSIHKLLQEYGQFGELAIRSYTQQILSGLAYLHAKNTL
HRDIKGANILVDPNGRVKVADFGMAKHITGQYC-PLSFKGSPYWMAPEV--------IKN
SKECSLGVDIWSLGCTVLEMATTKPPWSQYEG-VAAMFKIGNSKELPTIPDHLSNEGKDF
VRKCLQRNPRDRPSASELLDHPFVKGAAPLERPIMVPEASDP----------------IT
GITHGTKALGIGQGRNLSALDSDK--LLVHSSRVLKNNPHESEIHIQR-NISCPVSPIGS
PLLRSRSPQQRSGRLSPSPISSPRTASGAS--------------------TPLTGGSGAI
PFSNHLKQ---SVYFQECLG---------------SMPKSP-NG-VYINGSSHHDSNIDI
FQRMQAG-SHIKSELVS-SDNDALGKQFVRSPHA---EPYDFQSVLADRVGRQLLGDHV-
------------------------------------------------------KINPSF
DPSPSSSMLNRTNGL-----------------------------------
>MDP0000181878
-----------------------------------------MPSWWG-------------
---KSSSKEAKKKAGKESFID---SLHRKFNFSSESRLNSRSGGSRRNCNDTISEKGCQS
PIESISPSPSKNVSRCQSFAE-RTNAQ--PLPLPGLHVAH-VARTDSGISIS-TKPRSEK
G-SKPLSFLPLPRPA-CIGSRSNRTDVDGDMVTDSVFSESSVDSDDPADSSCHRSPQATD
DNGTRTASGS-PCSVMLKDQSFN-------VAPVHSREPKKSANISFNNHVSPTSPKRRH
LGSHVPNLQVPYN-GAVCSAPDSSMSSPSRSPMRAFGTEQVVNSAFWAAKPYPDVTLLG-
-SGHCSSPGSGHNSGHNSMGG-DMSGQLFWQ--QSRGSPEYSPVPSPRMTSPGPGS----
-----RIHSGAVTPIHPKA---GGTPNETQ-TSWADDGKQQSHR---LPLPPVNAS---P
FSHS--NSAATSPSVP-RSPGRAENPPSPG--------SRWKKGKLLGRGTFGHVYVGFN
SESGEMCAMKEVTLFSDDAKSKE-------SAKQLNQEIALLSRLRHPNIVQYYGSE---
-------SVDDKLYIYLEYVSGGSIYKLLQDYGQFGELAIRSYTKQILSGLAYLHAKNTV
HRDIKGANILVDPNGRVKLADFGMAKHITGQSC-PLSFKGSPYWMAPEV--------IKN
SSGANLAVDIWSLGCTVLEMATTKPPWSQYEG-VAAMFKIGNSKELPAIPDSLLDDGKDF
IRQCLQRNPLHRPTAAQLLEHPYVKYAAPLERSMLGLEPSDP----------------PS
GITNGVKTLGIGQGRNFSNLDSDR--LAIHSSRHSKTNNHTSEIHIPR-NISCPVSPIGS
PLLHSRSPPHLNGRMSPSPISSPRTTSGSS--------------------TPLTGGSGAV
PF-IHMNQ---PINLQEGFG---------------GISKPS-NGLYVNGPSSYHDSCPDM
FRGKQPG-AHIFPELMP-CENDVLGKQFVRPAKV---EQYDGQSVLADRVSRQLLKDHV-
------------------------------------------------------KMNLKL
DLSPNSPLPNRTSGV-----------------------------------
>Eucgr.A02762.1
-----------------------------------------MPSWWGG------------
---KSSHKDAKKKTNKESFID---TLHRKFKNPSDGKLNIRSGGSRRHC-DTVSEKGSLS
RAESRSPSPSKAVSRCQSFAE-RPLAQ--PLPLPGPHPAS-VGRTDSGISVP--KPRSDK
GPNLFLPRLPLPRPA-CIRSKANHAELDGDLVTASVSSEGSIDSEDPADSRQRSPCATDY
DNGARTTASS-PSRLILKDQKPT-------VAHISPREARRPANLCLGNHVSPASPKQRP
LNSHLPNLQVPFS-GTLYSAPDSSMSSPSRSPLRGFGTEQVVNSAFWSGKHYADVTLLGP
GSGQCSSPGSGHNSGHNSMGG-DMSGQLFWQ--QSRGSPEYSPIPSPRMASPGPSS----
-----RIHSGAVTPTHPRA---GGSSIEPQ-TTWPDDGKQQSHR---LPLPPVAVSNSSP
FSHP--NSAATSPSVP-RSPGRSETPASPG--------SRWKKGKLIGRGTFGHVYVGFN
SESGEMCAMKEVTLFSDDAKSRE-------SAKQLMQEIALLSRLQHPNIVQYYGSE---
-------NVDDKLYIYLEYVSGGSIYKLLQEYGQLGEHAIRSYTQQILSGLAYLHAKNTV
HRDIKGANILVDPTGRVKLADFGMAKHITGQSC-PLSFKGSPYWMAPEV--------IKN
SNGCNLAVDVWSLGCTVLEMATTKPPWSQYEG-VAAMFKIGNSKELPTIPDSLSEEGKDF
VRQCLQRNPLNRPTAAQLLEHPFVKFAASLERSTLGPDPSDP----------------HI
GAAVPMKPLGIGQQRNTS-FESDR--LAVHSSRIIKPGSHVSDVHIPR-NISCPVSPVGS
PLLHARAPQHFNGRMSPSPISSPRTASGSC--------------------TPLTGGSGAI
PF-HQMKQ---SLYLNEGGG---------------SLPKTS-NS-LYIGGSSYHDTNQEI
FRGLQLG-SQIFPELSC-SDNGVMGKPFGRSPPG---EIRDGQSVSAERVSQQLLRDHV-
------------------------------------------------------KAHLTL
DLGPSSPLPSRINGV-----------------------------------
>PGSC0003DMP400027723
-----------------------------------------MPSWWK-------------
-----SSKEAKKKPTKESFID---TLHRKFKSPAEVKSPGKSGGSRRHSSDIASEKGSLS
QAQSRASSPSKHVSRCQSFAE-RPMAQ--PLPLPGVRPAN-AGRSDSGISPS-AKSRVEK
A-SKPSLFLPLPKPA-CIRHRLDPADTDGELVFASISSECSIESDDPIDSRQRSPLATDY
EAGSRIAAGS--PSSLVVKDQSA-------VGQISLKETTRPVSLSPSRNVSSVSPKRRP
LSSHVTTLQVPPP-GAFCSAPDSSMSSPSRSPMRAAASEQVTSSTLWAGRAYPDLPSLG-
-SGHCSSPGSGQNSGHNSMGG-DMSGQLFWQ--PCRGSPEYSPIPSPRMTSPGPSS----
-----RIHSGAVTPIHPRA---VGGATELQ-TCWPDDGKAQSHP---LPLPPLTISNSSP
FSHS--NSVATSPSVP-RSPGRAENLASPG--------SRWKKGKLLGRGTFGHVYVGFN
SDSGEMCAMKEVTLFSDDAKSKE-------SAKQLAQEIALLSRLRHPNIVQYYGTE---
-------TVGDKLYIYLEYVSGGSIYKLLQEYGAFGEAAIRSYTHQILSGLAYLHAKNTV
HRDIKGANILVDPNGRIKLADFGMAKHITGQSC-PLSFKGSPYWMAPEV--------IKN
SSGCNLAVDIWSLGCTVLEMATSKPPFSQYEG-VAAMFKIGNSKELPTIPEQLSDEAKDF
VRKCLQREPRLRPTAAQLLDHPFVKNVATLEKPNISPAPADPPC----------------
AGANGVKSLGIGQTRNIPTSESER--LATHSSRVSKSNFHCSDIHITR-NISCPVSPIGS
PLLNPRSPQHLNGRLSPSPISSPITMSGSS--------------------TPLSGGTGAI
PFHHLN-----QSVYLQEAA---------------PLPQ-----SPYMN-SLYWDP--DV
LRGPPSG-SHAFRELAS-SQNDSLGKQFGRTTGG---ELYDGQSVLANRVSQQLLRDHV-
------------------------------------------------------KLVPSL
DLNPCPPLEGRTGEA-----------------------------------
>Solyc03g025360.2.1
-----------------------------------------MPSWWK-------------
-----SSKEAKKKPTKESFID---TLHRKFKSPAEVKSPGKSGGSRRHNSDIASEKGSLS
QAQSRASSPSKHVSRCQSFAE-RPLAQ--PLPLPGVRPAN-VGRSDSGISPS-AKSRVEK
A-SKPSLFLPLPKPA-CIRHRLDPTDTDGELVFASISSECSIESDDPIDSRQRSPLATDY
ETGSRTAAGS--PSSLVVKDQSA-------VGQISLKEMTRPVSLSPSRNVSSVSPKRRP
LSSHVTTLQVPPP-GAFCSAPDSSMSSPSRSPMRAAASEQVTSSTLWAGRAYPDLPSLG-
-SGHCSSPGSGQNSGHNSMGG-DMSGQLFWQ--PCRGSPEYSPIPSPRMTSPGPSS----
-----RIHSGTVTPIHPRA---VGGAGELQ-TSWPDDGKAQSHP---LPLPPLTISNSSP
FSHS--NSVATSPSVP-RSPGRAENLASPG--------SRWKKGKLLGRGTFGHVYVGFN
SDSGEMCAMKEVTLFSDDAKSKE-------SAKQLAQEIALLSRLRHQNIVRYYGTE---
-------TVGDKLYIYLEYVSGGSIYKLLQEYGAFGEAAIRSYTQQILSGLAFLHAKNTV
HRDIKGANILVDPNGRIKLADFGMAKHITGQSC-PLSFKGSPYWMAPEV--------IKN
SSGCNLAVDIWSLGCTVLEMATSKPPFSQYEG-VAAMFKIGNSKELPTIPEQLSDEAKDF
VRKCLQREPRLRPTAAQLLDHPFVKNVATLEKPNISP-PADPPC----------------
AGANGVKSLGIGQARNIPTSESER--LATHSSRVSKSNFHCSDISITR-NISCPVSPIGS
PLLHPRSPQHLNGRLSPSPISSPITMSGSS--------------------TPLSGGTGAI
PFHHLN-----QSVYLQEAA---------------PLPQ-----SPYMNGPSYWDP--DV
LRGPPSG-SHAFRELAS-SQNDALGKQFGRTTGG---ELYDGQSVLANRVSQQLLRDHV-
------------------------------------------------------KLVPSL
DLNPCPPLDGRTGEA-----------------------------------
>mgv1a001116m
-----------------------------------------MPSWWG-------------
---KSSSKEAKKKTTKESLFG---TFHKKIKSP-ESKSVSRSGGSKRRPSDTVSERGSLS
RVQSRSPSPSKHVGRCQSFAE-RSQAQ--PLPVPVLRPANNVSRTDSGISEL-AKPKVQR
V-SKPSLFLPLPRPA-CIRQRLDPADLDVDLAVASISSECSIESDDPADSRQRSPLANDY
DIGCRTAAGS--PS----KEQAP-------VVPLISRESPVQVNLSSSKNISPSPPRRRL
LNGQMASLQVPHY-GAFCSAPDSSMSSPSRSPMRASGYEQVSTTAFTAGKIYPDFPFLG-
-SGQCSSPGSGQTSGHNSMGG-DMSGQLFWQ--PSRGSPEYSPNPSPRMTSPGPSS----
-----RIHSGAVTPLHPRA---AGGHSESQ-SNWPDDAKQQSHR---LPLPPLTISNSSP
FSHQ--NSAVTSPSVP-RSPGRAENLSSPG--------SRWKKGKLLGRGTFGHVYVGFN
SETGEMCAMKEVTLFADDAKSKE-------SAKQLGQEIVLLSRLRHPNIVQYYGSE---
-------SVGDKLYIYLEYVSGGSIHKILQEYGKLGESAIRSYTQQILSGLAFLHAKNTV
HRDIKGANILVDPNGRVKLADFGMAKHIAGQSC-PLSFKGSPYWMAPEV--------IRN
SNGCSLAVDVWSLGCTVLEMATSKPPWSQYEG-VAAMFKIGNSKELPTIPEHLSDEGKEF
VRLCLQRNPLHRPTAAQLLEHPFVKSAAPLEKQMLSSTSSDHP-----------------
AVTNAVKSVGIG-TRILQQPDAER--LAIHSSRISKSNFHSSDMYISR-NISCPVSPIGS
PLLHPRSPQHLSGRMSPSPISSPRTTSGSS--------------------TPLSGGIGTI
PFHNQP-----TLSSQEGFV---------------SLQV-----RPPSP--SYWDP--DI
LR------SHAFRELTS-YDNDALGKQFVRAAAAGTGELYDGQSVLADRVSQQLMMDPV-
------------------------------------------------------KLNQSL
DLSPSSALAYRRMTGV----------------------------------
>Aquca_013_00281.2
-----------------------------------------MPSWWG-------------
---KSSSKEVKKKNNKESFIE---TINRKFKTPTEDKCNIRSGGSRRRNCDIVSEKGSLS
RAVSRSPSPSNQVSRCQSFAE-RGLAQ--PLPLPGVHPSS-VGRTDSAISIQ--RPGLEK
R-SKPSLFLPLPRPG-CISNRGDPTDVDADLATASVSSDCSIDSDDPADSRHLSPRAVNL
ENGSRTVANS-PSSILHKDQSPS-------AIRKNSRESTKPVNHLFSSQNLSTSPRRGP
LSAYAPTLLIPHN-GAFTSAPDSSMSSPSRSPMRGFSPEQIASSNFWAAKPYPDVGLLG-
-SGHCSSPGSGQNSGHNSMGG-DMSGQLFWQ--QSRGSPECSPIPSPRMTSPGPSS----
-----RIHSGAVTPLHPRA---AGGTTETS-ANWPDDVKQQSHR---LPLPPSNSSHFSP
SSS----TAPTSPSVP-RSPGRAETPTSPG--------SRWKKGRLLGRGTFGHVYVGFN
SESGEMCAMKEVTLF-DDAKSKE-------SAKQLGQEITLLSRLRHQNIVQYYGSE---
-------TVDDKLYIYLEYVSGGSIYKLLQDYGQLGELAIRSYTQQILSGLAYLHAKNTV
HRDIKGANILVDPNGRVKLADFGMAKHITGQSC-PLSFKGSPYWMAPEV--------IKN
SNGSNLAVDIWSLGCTVLEMSTTKPPWSQYEG-VAAMFKIGNSKELPAIPDHLSDDGKDF
VRQCLQRNPLHRLTAAQLLEHPFVKNAAPLERHIPGSEPSEP----------------HP
GVTTGLRSLGVGHARNFSSLDSEG--LAIHP-RGAKMGATSSDNILPR-NISCPVSPIGS
PLLHSRSPQHINGRMSPSPISSPRTTSGSS--------------------TPLTGGNGAI
PF-HHLKH---PAYLHEGFG---------------SMPRSP-NG-LYGNGSMYPDLKPDL
FRGMQPG-SHAFRELIA-SDHEVLGKPFRRPAHGDSRELYEGRSVLADRVSQQLPRDHV-
------------------------------------------------------KSNPSL
DLSPGSPMLGRANGV-----------------------------------
>cassava4.1_001447m
-----------------------------------------MRSWWG-------------
---KTSSKEDNKKT-KKSIID---AIHRKLKISSEEKLNSRSGG-------------SRS
RVPSRSPSPSAQVARSQSFAE-RSHAQ--PLPLPAVRYTG-IGRSNSGLGAS-IRPGLDR
G-SKPLD-LPLPRPG-CVSNRLDHAYTEGDFATASVSSVSSTDSDYPFDSRVLSPLTSDY
EYGNRTATNS-PSSIKQKDQSPI-------VSKKNSKEALNSVDFSLSNHIPPTSPRQAP
SRTHVQNLQIPNR-GAFCSAPDSSMSSPSRSPISAFGPEQVINCGLWAG--------LG-
-SGHCSSPGSGHNSGHNSIGG-DMLGQLFWQ--TNRCSPECSPIPSPRMTSPGPSS----
-----RIHSGAVTPLHPRA---AGTSVESP-TGRPDDGRQKSHR---LPLPPITISNTCP
FSPS--YSTATSPSLP-RSPNRAENPTSPG--------SRWKKGRLLGRGTFGHVYLGFN
SESGEMCAMKEVTLFADDPRSKE-------SAQQLGQEIALLSRLRHPNIVQYYGSE---
-------TVDDKLYIYLEYVSGGSIYKLLQEYGQFGEIAIRNYTQQILSGLDYLHAKNTV
HRDIKGANILVDPSGRVKLADFGMAKHITGQSC-PLSFKGSPYWMAPEV--------IRN
SNGCNLAVDIWSLGCTVLEMATTKPPWSQYEG-VAAMFKIGNSKELPAFPDNLSDDGKDF
VRQCLQRNPSHRPTAAQLLEHPFVKNAAALEKPILTAEPTEA----------------LP
AVMNAGRSMGIGHARNVGGFEPEG--VAIHQSRGSKTGAGLSEVHAPK-NSSCPVSPTES
PLLNSRSLQHMSGRLSPSPISSPRTVSGSS--------------------TPLTGGSGAI
PFHLSMQP---AAYLQESMG---------------MISRTQ-NILYTNGNNPYQEPTPDL
FRG-ISQASQVFRELVS-SDNGAPENQFGRAGHEDPRELYNPQPVLVDHVSQQLLRDHV-
------------------------------------------------------KLKPSF
DL------LGRTNGI-----------------------------------
>30190.m011233
-----------------------------------------MPSWWG-------------
---KTSSKEDKKKA-KEGIID---ALQRKFKIALEDKSSSKSGGSWRRSSDTVSERGSRS
RVPSRSPSPSTQVSRCQSFAE-RPHAQ--PLPLPGGRHSG-IGRSNSGITAS-IRPVLDG
G-SKPLD-LPLPRPG-CVHNKLDHTYAEGD----SVSSVSSMDSEYPSDSRVLSPLMSDY
ENGNRTATNS-PSSAKQKEQSPI-------VCRKNSKETLKPADFSLNNQIPSVSPRRVP
LGSHVQNLQIPHR-GAFFSAPDSSLSSPSRSPIRAFGPEQVLNCGLWAG--------LG-
-SGHCSSPGSGHNSGHNSIGG-DMSGQLFRP--NSHCSPECSPIPSPRMTSPGPSS----
-----RIHSGAVTPLHPRA---GGSAIESP-TSRPEDGKQQSHR---LPLPPITISNTCP
FSPA--YSTATSPSVP-RSPNRAENPTSPG--------SRWKKGRLLGRGTFGHVYLGFN
RESGEMCAMKEVTLFSDDPKSKE-------CAQQLGQEIALLSRLQHPNIVQYYGSE---
-------TVDDKLYIYLEYVSGGSIYKLLQEYGQFGEIAIRSYTQQILSGLAYLHAKNTV
HRDIKGANILVDPTGRVKLADFGMAKHITGQSC-PLSFKGSPYWMAPEV--------IRK
PNGCNLAVDIWSLGCTVLEMATTKPPWSQHEG-VAALFKIGNSKELPTIPDHLSEKGKDF
VRQCLQRDPSHRPTAAQLLEHPFVKNVAPLEKPIPTAELSEP----------------PS
AVTNSGRSMGIGSARNIAGFDSEG--VAIHQSRGSKSGAGSSEVHTPK-NASCSVSPVGS
PLIHSRSPQHMSGRLSPSPISSPHTVSGSS--------------------TPLTGGSGAV
PFHHSMQP---TTYLQESMG---------------MIQRSQ-NILYSNSN--YQEPNPNL
FRG-ISQASHVFRELIA-SEN-VFENQFGRSGHED---LYSGQPVLADRVSQQLLRDHV-
------------------------------------------------------KLKPSL
DLNPSLSMLGRTNGI-----------------------------------
>Lus10024645
------------------------------------------MPWWG-------------
---KSSSKDQKKKANKESIID---AIQRKFRNATEDKGTGRTAWRR------SRDVISLS
RVPSRSPSPSALVSRCQSFAE-RSHAQ--PLPLPGVRGTP-IVRSHSGASGS-AKSGSDV
G-SKHLQVLPLPKTGGNVSNRLDRVKLEVDIGTASVSSDSSSDSEDQSDSRLLSPLTSDY
ENGNRTAANS-PSSMTQKDCSPL-------LSRKNSGEILKHSDFSLSNQLPSVSPRRAH
H---VQNLQIPSR-GTLFSAPDSSLSSPSRSPIRAFGTEQVVNTG----------LLLG-
-SGHCSSPGSGYNSGQNSIGGGELSGQLFWP--NSRCSPECSPIPSPRMTSPGPSS----
-----RVQSGAVTPHHPRA---RGVLTESPRGSRQEECKKQSHR---LPVPPITISNTCP
FSPG--YSAATSPSLP-RSPNRADTPTSPG--------SHWKKGRPLGRGTFGDVFLGFN
SESGEMCAMKEVTLFSDDAKSRE-------SVQQLGQEIAMLSRLRHPNIVQYYGTE---
-------TVEDKLYIYLEYVSGGSIHKLLQDYGAFGEIAVRNFTKQILSGLAYLHGKNTV
HRDIKGANILVDPSGRVKVADFGMAKHITGQSC-PLSFKGSPYWMAPEV--------IKN
SSGCNLAVDIWSLGCTVLEMASGKPPWSQYEG-VAAMFKIGNSRELPAVPDDLSDDGKDF
IMQCLQRNPSRRPTSSQLLEHPFVKNIASSERVVMTAESSE-------------------
-ITATGRLMGIVHAR---SFDTEA--ISIHQSGASRTGSGFSDFHAPRNNISCPVSPIGS
PLQYTRSPQHMSGMRSPSPISSPHAASGAS--------------------TPLTGGG---
----SWQP---ASFIHETSG---------------MVPRSQ-NGFYTGSSSPYREPNPDM
FRQGLSQTSHIFRDMSSADNNGGLGNQFGQFGLQDFREVPTSQPVLADRVSQQLLREID-
------------------------------------------------------RLKPAL
DLNPSSTTHCFTVQGDYMHQRRS---------------------------
>Potri.003G129000
-----------------------------------------MRSWWG-------------
---KSSSKEEKKKANKESFID---TINRKFKITSKEKSNNRSGGSRRCCKDTLSERVSLS
RVPSRSPSPSTHVSRCQSFAE-RPQAQPLPLPLPGVPHTK-IGRCDSGISAS-VKPGLDG
G-GKPLHLLPLPRPG-HVLNRLDQADTAGDLATASVSSDSSIDSDDLPDSRVLSPLTSDY
ENGNRTAVNS-PPSVMRQDQSPI-------INRKNSRETLKHANLPANNQTLSTPPKRAI
FSSQVQNLQIPHR-VAFFSAPDSSMSSPSRSPMRAFGTEQVINNGFWAGKTYSDIGLLG-
-SGQCSSPGSGYNSGQNSIGG-DMSGQLLWP--NSRCSPECSPLPSPRVISPGPSS----
-----RIHSGAVTPLHPRA---AGVTIESP-TSRPDDGKQQSHR---LPLPPITISNTHP
FSPT--YSASTSPSVP-RSPSRMENPTSSG--------TRWQKGRMLGRGSFGDVYLGFN
RERGEMCAMKEVTLFSDDAKSKE-------SAQQLGQEIGLLSRLRHPNIVQYYGSE---
-------TVDDKLYIYLEYVSGGSIYKLLQEYGQFGEIAIRSYTQQILRGLAYLHAKKTV
HRDIKGANILVDPTGRVKLADFGMAKHISGQSC-PLSFKGSPYWMAPEV--------IKN
SNGCNLAVDIWSLGCTVLEMATTKPPWSQYEG-VPAMFKIGNSKELPEIPDNLSDDGKDF
VRQCLQRNLSHRPTAAQLLEHPFVKNVAPMERPFLSPELSEE----------------LP
AIMNSGRSMGIGPARNVSGFDSEG--ISMHQSRATKIGSGISDAHMK--NSSCPVSPIGS
PHLYSRSPLNLSGRMSPSPISSPHTASGSS--------------------TPLTGGCGAI
PFHHAKQH---IMYLQESKG---------------MVPGSQ-SSFYPNNNNLYQEPKPDL
FRG-MSQASCVFREIISSENSN-PGNQLG------WPELYDGHPVLADRVSQQLLRDHM-
------------------------------------------------------KLKPSL
DLNPNSSIRGRTNGI-----------------------------------
>Gorai.004G213200.1
-----------------------------------------MPPWWG-------------
---KSSSKEDKKKASKESFID---AINRKLKITSDEKSTSRSGGSRRSRSGAVSQRGSLS
RVPSRSPSPSTQVSRCQSFVE-RPHAQ--PLPLPGGNHAN-VLRSNSGINAS-IRPGFDR
G-SKP---SPLPKPG-QFSKKLDRVDGEGDFATASISSDSSIDSDDPSDSRLLSPLTSDY
ENGQRTAANS-PSGTKHMDQLSD-------VNQE-SKEILKPSNISFNNQYLSTSPKRGS
MTNHVQNLQIPQR-GALSSAPDSSMSSPSRSPLRAFGLEQVWNSGPGTGKPFSDIVFLG-
-SGQCSSPGSGHNS----VGG-DMSGQLLWP--QSRCSPECSPLPSPRMTSPGPSS----
-----RIHSGAVTPLHPRA---AGAAAESP-TSRPDDGKQQSHR---LPLPPITISNTCP
FSPG--YSAATSPSLP-RSPGRAENPTSPC--------SRWKKGRLLGRGTFGHVYLGFN
SESGEMCAMKEVTLFSDDAKSKE-------SAQQLGQEIMLLSQLRHPNIVQYYGYE---
-------TVDDKLYIYLEYVSGGSIYKLLQEYGPFGESAIRNYTQQILSGLAYLHAKNTV
HRDIKGANILVDPNGRVKLADFGMAKHITGSSC-PLSFKGSPYWMAPEV--------IKN
SNGCNLAVDIWSLGCTVLEMATTKPPWSQYEG-VAAMFKIGNSKELPAIPDTLSEEGKDF
VRQCLQRNPLHRPTAAWLLEHPFIKNAAPLERPIFSADASDP----------------SP
AVANAMRTLGIGNARNFPCIDSEG--TASLPCRALKTVSGSSDIHTPR-NMSCPVSPIGS
PLPHPRSPQNLSGRMSPSPISSPHALSGSS--------------------TPLTGGSGTI
PFHHQKQP---MAYLHEGLG---------------IIPRSQ-TNFYGNANNPYQEPKPDM
FRG-ISQASNVSQEMIS-SDTGAFGKQYGWPGHGDHRDFYNGQPALADHVSQQLLRDH--
-----------------------------------------------------VKLKPSL
DLNPGSSMLGRNGGI-----------------------------------
>Thecc1EG016276t1
-----------------------------------------MPTWWG-------------
---RSSSKEDKRKASKESFID---AINRKLKITSDDRSTSRSGGSRGRRTDTVSERGSLS
QVPSRSPSPSTQVSRCQSFAE-RPPAQ--PLPLPGVHYAS-VVRTNSGINAS-TRPGFDR
G-SRPSLFLPLPKPG-QVSNKLDPVDAEGDLATASVSTDSSIDSNDPSESRLLSPLTSDY
ENGQRTAANS-PSGIKLTDQLPD-------INQKNSKEILKPANISFNNQYLSTSPKRGP
LSNHVQNLQIPQR-GAFCSAPDSSMSSPSRSPMRAFGLEQLWNAGPCTGKPFSDIAFLG-
-SGHCSSPGSGHNSGHNSVGG-DMSGQLFWP--QSRCSPECSPMPSPRMTSPGPSS----
-----RIHSGAVTPLHPRA---TGAATESP-TSRPDDGKQLSHR---LPLPPITIP----
FSSA--YSAATSPSLP-RSPGRPENPTSPG--------SCWKKGRLLGRGTFGHVYQGFN
SESGEMCAMKEVTLFSDDAKSKE-------SAQQLGQEIMLLSRLRHPNIVQYYGSE---
-------TVGDKLYIYLEYVSGGSIYKLLQEYGQFGESAIRNYTQQILSGLAYLHAKNTV
HRDIKGANILVDPYGRVKLADFGMAKHITGSSC-PLSFKGSPYWMAPEV--------FKN
SNGCNLAVDIWSLGCTVLEMATTKPPWSQYEG-VAAMFKIGNSKELPAIPDSLSEEGKDF
VRQCLQRNPINRPTAARLLEHPFIKNAAPLERPIFSADTSDP----------------SP
AVTNAMRTLGIGNTRNLSCIDSEG--TASLPCRGLKVGSGSSDAHTPR-NVSCPVSPIGS
PLLHPRSPQHMSGRMSPSPISSPHTVSGSS--------------------TPLSGGSGAI
PFHHPKLP---ITYLHDGTG---------------IIPRSQ-NSYYGNASNPYQEPKPDL
FRG-ISQASNVFQEMIS-SDTGAFGKQYGRPGHGDHRELYDGQPVLADHVSQQLLRDHGG
RPGILDALGCSSLVSVIDIKVTGSNDQHASGCWRLDYSAQCEDRNSKPSSPLEIELKQFP
AMNVSASVEGQWWGLKKFCTEGGESKPNLGLSRWLAKFAETGSGKIFFQL
>Ciclev10018781m
-----------------------------------------MPSWWG-------------
---KSSSKEEKKKVTKESFID---AIHRKFKIGSDE---SRSGGTRRSRNDTVSERGSLS
RLPSRSPSPSTHVSRCQSFAE-RSRAQ--PLPLPGVHLAT-LGRTESAISAS-TKPRFDR
G-SKP-MILPLPTPG-CVPDRLDTIDAEGDLATASVSSDSSTDSDDPSDSRLLTPLTSDY
ENGNKSAVTS-PTSMMEKAKYPV-------INQKSSGETIKPANLLINNHILSASLKKRH
LSSHVQKLQIPPP-GAFCSAPDSSISSPSRSPMRAFGQEQVLNAGLWTGKPYSDIALLG-
-SGHCSSPGSGHNSGHNSVGG-DMSGQLFWP--HSRCSPECSPIPSPRMTSPGPSS----
-----RIHSGAVTPLHPRA---GGGVSESP-SSRPDDVKQQSHR---LPLPPLTISNTCP
FSPS--YSTATSPSVP-RSPGRVENPTSPG--------SRWKKGRLLGRGTFGHVYLGFN
SESGEMCAMKEVTLFSDDAKSKE-------SAQQLGQEIALLSRLRHPNIVRYYGSE---
-------TLDDKLYIYLEYVSGGSIYKILQDYGQLGESAIRSYTQQILSGLEYLHAKNTV
HRDIKGANILVDPSGRVKLADFGMAKHITGQSC-PLSFKGSPYWMAPEV--------IKN
SNGCNLAVDIWSLGCTVIEMATTKPPWSQYEG-VPAMFKIGNSKELPAIPDHLSDEGKDF
VRKCLQRNPLHRPTAAQLLEHPFVGNAAPLERPILSAEPSET----------------KP
TLTVAMRILGMGLARTVSGFDLEG--VPNFQSRGLKTGS-ASDAHTPR-NVSCPVSPIGS
PLLHPRSPQHTSGWVSPSPISSPHTASGSS--------------------TPITGGSGAI
PFHHPMPP---STYLHEGIG---------------VAPRSQ-NSFHSSSSNLYQD--PDL
FRG-MSQASHVFREIIS-SDRSALANQFGRPGPGDLREFYDGQPVLADDESQQLSKDHG-
------------------------------------------------------KSNLPL
DLNPGLPMLGRTNRI-----------------------------------
>ppa020898m
-----------------------------------------MPSWWR-------------
---KSSSKDVKKKANKESFIETIATIHRKLKSSSEEKFNSRSGNSRRPCSDTISEMGSLS
RALS--PAPSKQVSRCQSFAE-RPHAQ--PLPLPRVQLSN-IGRTDSGISAS-SKPGSDR
G-SNQLFYLPLPRPE-CVSSREDPTDAEGDIATASISCDSSTDSDDPIDSRLLSPMGSDY
ENGNRTTLNS-PSSVMQKDQFPT-------VDQKNSKETVKPDNLLFNTQILSPSPKRRP
SSTHMQNIQIPYH-GAFFSAPDSSLSSPSRSPMRVYGSEQVRNSNFWAGKPYPEIASA--
---HSSSPGSGQNSGHNSVGG-DLSGPLFWQ--HNRCSPECSPIPSPRLTSPGPSS----
-----RIQSGAVTPLHPRA---GGPAAESP-TNRPDDGKQKSHR---LPLPPITITNTCP
FSPA--YSAATTPTVP-RSPNRAENPASPG--------SRWKKGRLLGRGTFGHVYLGFN
SESGEMCAMKEVTLFADDAKSKE-------SAQQLGQEIALLSRLRHPNIVQYYGSE---
-------TVDDKLYIYLEYMSGGSIYKLLQEYGQFGEIAIRSYTQQILSGLAYLHAKNTV
HRDIKGANILVDPNGRVKLADFGMAKHITGQSC-PLSFKGSPYWMAPEV--------IKN
SNGCNLAVDVWSLGCTVLEMATTKPPWSQYEG-VAAMFKIGNSKELPGIPDHLSDDGKDF
IRLCLQRNPLNRPIAAQLLEHPFVKNVAPLERTILSAEPPEG----------------PP
AVR----SLAFGHGRNHSNLDSEG--MGIHQSRGSKTASASSDAHTPR-NVSCPVSPIGS
PLLHSRSPQHFSGRMSPSPISSPRTTSGSS--------------------TPLTGGSGAI
PFQHLTQP---TTYLHEGMG---------------KSQRSQNCGFYTNGSIPYHEPKPDL
FRG-IPQASHAFLDIIS-SDNGAPGDQIGNPVPRDPQELFDVQSILADRVSQQLLRDHI-
------------------------------------------------------KLNPSM
DLNLR---------------------------------------------
>mrna32511.1-v1.0-hybrid
-----------------------------------------MPSWWR-------------
---KSSSKEVKKKENKESFIGTIMTIHRKLKSSSEGKFNCSSGGSRRRCRDTISEMGSQS
RALS--PLTSTQVSRCQSFAE-RPHAQ--PLPLPRVQLSN-IGGSDSAVTPS-SKPGSDT
G-PKQLLYVPVSSPG-RILSRAVPADADGDIATASISSDSSIDSDDPPDSRLLSPMASDC
EYGTRTALNS-PSRVMQKDKFPN-------VNQKNTKETLKPANLLFNNQIMSTSPKRGP
SRTHLQNIQIPCN-GAFSSAPDSSMSSPSRSPMRVFGSDQILISSFWAGKPYPDIAST--
---HCSSPGSGHNSGHNSVGG-DLSAQIFWQ--QNRCSPECSPIPSPRMTSPGPSSRMTS
PGPSSRIQSGAVTPLHPRA---GGTTMESP-TRRTDDGKQKSHR---LPLPPITTTRTCP
FSPA--YSPATTPTIP-RSPGRAENPQSPG--------SRWKKGRLLGRGTFGHVYLGFN
SESGEMCAMKEVTLFADDAKSKE-------SAQQLGQEIALLSRLRHPNIVQYYGSE---
-------TVEDKLYIYLEYVSGGSIYKLLQEYGQFGEAAIRSYTQQILSGLSYLHMKNTL
HRDIKGANILVDPNGRVKLADFGMAKHITGQSC-PLSFKGSPYWMAPEV--------IKN
SSGCNLAVDIWSLGCTVLEMATTKPPWSQYEG-VAAMFKIGNSKELPGIPGHLSEEGKDF
VRLCLQRNPLHRPTATQLLEHPFVKNVAPLERPIMSLEHGEG----------------PP
AVTNAVRSQAFGHGRNNLHFDSEG--MTTHQSRGSRVVSASRDVHTPR-NVSCPVSPIGS
PLLHPRSPQHVSGRRSPSPISSPRITSGAS--------------------TPLTGGGGAI
PFQHLKQP---TTYLNEGTQ---------------MIHRSQNSSFYTDGSMRYHEPKPDL
FQG-IPHS-QDFRDIVS-SDNIAHRDQFWKPVPGQQREFCDVQSVLADRVSQQLLMEHM-
------------------------------------------------------KLNPSM
DLNLQ---------------------------------------------
>GSVIVT01019739001
-----------------------------------------MPSWWG-------------
---KSSSKEVKKKENRESFID---SIHRKFRTVSEEKCNNRSGASQRHCGDTVSEKESRS
RAQSRSPSPSTKVSRCQSFAE-RPHAQ--PLPLPGPHLTS-VVRTDSGINAS-KKQGLVE
G-SKTQMVLPLPRPG-YVANRLDPTDAEGDLATASVFSYSSIDSEDPSESRLLSPQASDY
ENGNRTTMNS-PSSVMHKDQSPV-------LTPRKPREALRPANLLLNNQIHSTSPKWVP
LSTHVPNFPVPQN-GAFCSAPDSSMSSPSRSPMRLFSPEQVMNSSFWTGKPYADIALLG-
-SGHCSSPGSGHNSGHNSIGG-DMSGQLFWP--HSRCSPECSPIPSPRMTSPGPSS----
-----RIQSGAVTPLHPRA---GAAAAESP-TNRPDDGKQQSHR---LPLPPITISNSCP
FSPT--YSTSTTPSVP-RSPGRAENPISPG--------SRWKKGRLLGRGTFGHVYLGFN
SESGEMCAMKEVTLFSDDAKSKE-------SAQQLGQEISLLSRLRHPNIVQYYGSE---
-------TVDDKLYIYLEYVSGGSIYKLLQEYGQLGEIAIRSYTQQILSGLAYLHAKNTV
HRDIKGANILVDPNGRVKLADFGMAKHITGQSC-PLSLKGSPYWMAPEV--------IKN
SNGCNLAVDLWSLGCTVLEMATTKPPWSQYEG-VAAMFKIGNSKELPTIPDHLSEEGKDF
VRQCLQRNPLHRPTAAWLLEHPFVRNAAPLERPSLSSELEP-----------------PP
AVTNAVRSMAIGHTRN--VLESEG--VAIHQSRCSKTGSGSSDTHTPR-NLSSPVSPIGS
PLLHSRSPQHMSGRMSPSPISSPRTTSGSS--------------------TPLSGGSGAI
PFHHP-KP---INYMHEGIG---------------IIPRSQ-SSLYANGSSSYQDPQPDL
FRG-MPQVSHVFREMIS-SESGSFGNQFGRPVHGDPRDLCDAQSVLSDRVAQQLLRDHT-
------------------------------------------------------NLHLSL
DLNPGSPMLTRTNGI-----------------------------------
>Sb04g032420.1
-----------------------------------------MPPWWG-------------
----KSSSKEVKKTAKENLID----TFQRLISSNEQKGSRKSRGSRKHGKDTAGDKGCWS
TAQSRSTSPSKEVSRCQSFAADRPPAQ----PLPLPKSRARVTRTSSDITNS--KSTLEK
H-GKG-QLLPLPPT--QPRKRPEATEPVTEVATASVSSNCSIDSDDPGDSRLQSPVGNEV
ENATRITATSSSSVLHKERSSAI-------TKKSTKEVAK-PNNAFLSNQILSTSPRGTV
ADGYQSNLQSPRQ-IALESAPNSLMSSPSRSPR-IICPDQIPTSAFWAVKPHTDITFLG-
-SGQCSSPGSGQTSGHNSVGG-DMLGPIFWQ--PSRGSPECSPIPSPRMTSPGPSS----
-----RVHSGSVSPLHPRA---GGVTPESPTNRHAEGNKKQTHR---LPLPPISTANIST
FLPN--SSTPASPIS--RSPGRTENPPSPG--------SRWKKGKLIGRGTFGHVYVGFN
SDRGEMCAMKEVTLFADDPKSKE-------SAKQLCQEISLLSRLQHPNIVRYYGSE---
-------TVDDKLYIYLEYVSGGSIHKLLQEYGQFGEQAIRSYTKQILLGLAYLHAKNTV
HRDIKGANILVDPNGRVKLADFGMAKHINGQQC-PFSFKGSPYWMAPEV--------IKN
ASGCNLAVDIWSLGCTVLEMATSKPPWSQYEG-IAAMFKIGNSKELPPIPDHLSEEGKDF
IRKCLQRDPSSRPTAVDLLQHAFVRNAPPLEKSSASHPLEVEQLT---------------
AISCRTNSKVVEHARNMSSLGLEG--QSILQRRAAKFSLPISDIHIRS-NISCPVSPCGS
PLLRSRSPQHQNGRMSPSPISSPRTTSGAS--------------------TPLTGGSGAV
PLNHVR-Q---PAYRNEGFT---------------VTSRGF----DDHIPSRPVDPVHGR
FIRVQQFSAGRQERVVS--EADILSSQFGKMRHANVWDSHDRPLPSE-RSSQQCFGDHV-
------------------------------------------------------KLKPSL
DLRSGPRHPGRNHGH-----------------------------------
>GRMZM2G093316_T02
-----------------------------------------MPPWWG-------------
----KSSSKEVKKTAKENLID----TFQRLISSNEQKGSKKSRGSRRHGKDTAGDKGCWS
TAQSRSTSPSKEVSRCQSFAADRPHAQ----PLPLPKSRARVSRSSSDITNS--KSTLEK
H-GKG-QLLPLPPI--QPKKTPEATEPVTEVATASVSSNCSIDSDDPGDSRLQIPVGNET
ENATRITATSSSSVVHKERSSAI-------TRKNTKEVAK-PNNVFLSNQILSTSPRGTV
ADGYQSNLQSPRQ-IALESAPNSLMSSPSRSPR-IICPDQIPTSAFWAVKPHTDVTFLG-
-SGQCSSPGSGQTSGHNSVGG-DMLGPIFWQ--PSRGSPECSPIPSPRMTSPGPSS----
-----RVHSGSVSPLHPRA---GGVTPESPTNRHAEGNKKQTHR---LPLPPLSIANSST
FLPN--SSTPASPIS--RSPGRTENPPSPG--------SRWKKGKLIGRGTFGHVYAGFN
SDKGEMCAMKEVTLFSDDPKSKE-------SAKQLCQEISLLSRLQHPNIVRYYGSE---
-------TVDDKLYIYLEYVSGGSIHKLLQEYGQFGEQAIRSYTKQILLGLAFLHAKNTV
HRDIKGANILVDPNGRVKLADFGMAKHINGQQC-PFSFKGSPYWMAPEV--------IKN
ASGCNLAVDIWSLGCTVLEMATSKPPWSQYEG-IAAMFKIGNSKELPPIPDHLSEEGKDF
IRQCLQRDPSSRPTAVDLLQHPFVGNAPPLEKSSASN--PLEQLT---------------
TISCRTNWKVVEHARNMSSLGLEGRYQSILQRRAAKFSLPNSDIRIQS-NISCPVSPCGS
PLLRSRSPQHQNGRMSPSPISSPRTTSGAS--------------------TPLTGGSGAV
PLNHLR-Q---PAYRNEGFT---------------VTSRGF----DDHIPSRLVDPVHGR
FIRVQQLSAGRQERVVS--EADILSSQFGKMRHANVWDPHDRPLPSE-RSSQQCFGDHA-
------------------------------------------------------KLKPSL
DLRSGPLHPGRNHGH-----------------------------------
>Si016275m
-----------------------------------------MPTWWG-------------
----KSSSKEVKKTAKENLID----TFQRLISSNEQKGSRKSRGSRRHGKDTAGDKGCWS
TAQSRSTSPSKEVSRCQSFAVDRPHAQ----PLPLPGSRARVTRTISDITDS--KSTLEK
R-GKG-HLLPLP----RPQKRPEATEPVAEEATASVSSNCSIDSDDPGDSRLQSPVGNET
ENATRITATNSSSVVHRELSSAI-------TRKSTKDVAK-PNNTFLSNQILSTSPRGTV
ADSYQSNLQGPRQ-ITLESAPNSLMSSPTRSPR-IICPDQIPTSAFWAVKPHADVTFLG-
-SGQCSSPGSGQTSGHNSVGG-DMLAQLFWQ--PSRGSPECSPIPSPRMTSPGPSS----
-----RVHSGSVSPLHPRA---GGVAPESPTSRHAEGKKKQTHR---LPLPPLSISNSST
FLPN--NSTPTSPIS--RSPGRTENPPSPG--------SRWKKGKLIGRGTFGHVYVGFN
SDKGEMCAMKEVTLFSDDPKSKE-------SAKQLCQEISLLSRLQHPNIVRYYGSE---
-------TVNDKLYIYLEYVSGGSIHKLLQEYGQFGEQAIRSYTKQILLGLAYLHAKNTV
HRDIKGANILVDPNGRVKLADFGMAKHINGQQC-PFSFKGSPYWMAPEV--------IKN
SSGCNLAVDIWSLGCTVLEMATSKPPWSQYEG-IAAMFKIGNSKELPPIPDHLSEEGKDF
IRQCLQRDPSSRPTAVDLLQHPFVRNAPPLEKSAASD--PLEQLT---------------
VMSCKTNSKVVGHARNMSSLGLEG--QSIFQRRAAKFSLANSDIHIRS-NISCPVSPCGS
PLLRSRSPQHQNGRMSPSPISSPRTTSGAS--------------------TPLTGGSGAI
PLNHVR-Q---PAYRNEGFT---------------VTSRGL----DDHLPSRPADPVHGR
FVRVQHS-AGIQERVVS--EADILSSQFGKMIHANVWDSHDRPLPSE-RSSQQSFGDYV-
------------------------------------------------------KLKPSL
DLRSGP--PGRNHGH-----------------------------------
>Bradi3g51380.1
-----------------------------------------MPPWGG-------------
----KSSSKEVKKTARENIID----TFQQFISPSEHKGSTKSRGNRGRCKDSTAEKGCWS
TAQSRSTSPSKEVSRCQSFAADRPNAQ----PLPLPRSRAGVTRTVSDVTDS--KPILQR
H-DKG-QQLPLPTQN-RLQKRPETTECVAELATASVSSNCSIDSDDCGDSQFHSPVGNDA
ENVTKVTTMISSSVVHKECSSAI-------TTKSTKEVTK-LGSAFLRNQILPTSPTGTV
SDRYQTNLQNTCQ-VALESAPNSLMSSPSQSPR-TIFPDQIPSSAFWAVKPHADITFLG-
-SGQCSSPGSGQTSGHNSVGG-DMLAQLFWQ--PSRGSPECSPIPSPRMMSPGPSS----
-----RVHSGSVSPLHPRA---GGMAPESPTNRHDEVKKKQTHR---LPLPPLSISNSST
FLPN--NSAPTSPIS--RSPGRAENPPSPG--------SRWKKGKLIGHGTFGHVYVGFN
SDRGEMCAMKEVTLFSDDPKSKE-------SARQLGQEILVLSRLQHPNIVRYYGSE---
-------TVDNKLYIYLEYVSGGSIHKLLQEYGRFGEQAIRSYTKQIRLGLAYLHAKNTV
HRDIKGANILVDPNGRVKLADFGMAKHINGQQC-PFSFKGSPYWMAPEV--------IKN
STGCNLAVDVWSLGCTVLEMATSKPPWSQYEG-IAAMFKIGNSKELPPIPDHLSEEGKDF
IRQCLQRDPSSRPTAVDLLQHSFIRSALPPGKSVAST--PLEQLD---------------
DISCKPSSKVVGHVRNMSSLGLEG--QSIYQRRAAKFSLTHSDIHIRS-NISCPVSPCGS
PLLRSRSPQQQNGTMSPSPISSPRTTSGAS--------------------TPLTGGNGTI
PPNHTR-Q---LAYSNKGVT---------------IASRVL----DEHWASRPPDPVLGH
LVRAQQLSTSIRGRVVS--EAGIRGPQFGKRRQR---NLHDRPLASE-HASQHGFGDNL-
------------------------------------------------------KLKPSV
DMTSGNPHLIRNHGH-----------------------------------
>Pavirv00023027m
-----------------------------------------MPPWWG-------------
----KSSSKDVKKTTKENLLD----TFHRLISPNEQKGSTKSKRNCRRGNNTAVEKVCKS
TTVSRPTSPSKEVSRCQSFSVDRLHAQ----PLPIPGGCPRATRTVSDVIES--KPILEK
R-GKPPLFLPLPKPD-LLHRRPGNSEIASEIVVASVSSNCSADSEDHADSQLQSPVGNDI
EN-TRISSKNKSSNVRKEHPGTI-------TTKIKKETSKPVANAFLSNHTMSTSPRGIA
AENNQPNVQNLRP-MVLESAPNSLMSSPSRSPR-RICPDHIPTAAFWAVKPHADVTFLG-
-SGQCSSPGSGQTSGHNSVGG-DVLAQLFWL--PSRGSPECSPIPSPRMTSPGPSS----
-----RVHSGSVSPLHPRS---GGVAPESPTSRHDDGKKKQTHK---LPLPPLSISN-SS
FFPN--NSTPTSPISVPRSPGRTENPSSPA--------SRWKKGKLIGRGTFGHVYVGFN
SDSGEMCAMKEVTLFLDDPKSKE-------SAKQLGQEISLLSRLQHPNIVQYYGSE---
-------TVDDKLYIYLEYVSGGSIHKLLQEYGQLGEPAIRSYTHQILSGLAYLHAKNTV
HRDIKGANILVDPSGRVKLADFGMAKHINGQHC-PFSFKGSPYWMAPEV--------IKN
SNGCNLAVDIWSLGCTVLEMATSKPPWSQYEG-IAAVFKIGNSKELPSIPDHLSEHCKDF
IRKCLQRDPSQRPTSAELLQHPFIQNGISLEKSVALN--PLEHLA---------------
AISCRPKPKVSMQTRNTS-LGLEG--QTIYQRRGVKLSSKHSDIHIRS-NISCPVSPCGS
PLLKSRSPQHTSGRMSPSPISSPRTTSGTS--------------------TPLSGGNGAI
PFNHLR-Y---ATYCSEGFG---------------TTSRGP----DDLFPNRHKDPILGQ
FTQSHQVSQGPRERVVS--EADILSPQFG-KRLGNVFDLRERLSPSE-HFTRHAFMDHV-
------------------------------------------------------ELNPSF
NLTSGSLNLGLKHGK-----------------------------------
>LOC_Os04g47240.1
-----------------------------------------MPPWWG-------------
----KSFSKDAKKTTKENLID----TFHRLISPNDQKGSTKSKRSCRRGNDSSVEKSCRS
TTVSRPTSPSKEVSRCQSFSADRPHAH----PLPIPGVRPPVTRTVSDITES--KPILEK
R-GKPPLLLPLPKPN-RPPRRHGNSEVVSEIVVASPSSNCS-DSDDHGDSQLQSPVGNDA
ENATLVTLKNKSSNARKECPGPI-------TAKNMKEIHRPANQVHGS-HILSTSPRGVA
ADSYQSNLQNPRP-LVLDSAPNSLMSSPSRSPR-RICPDHIPTSAFWAVKPHTDVTFVG-
-SGQCSSPGSGQTSGHNSVGG-DMLAQLFWQ--PSRSSPECSPIPSPRMTSPGPSS----
-----RVHSGSVSPLHPRS---GGMAPESPTNRHDDGKKKQTHK---LPLPPLSISH-SS
FHPN--NSTPTSPISVPRSPGRTENPPSPG--------SRWKKGKLIGRGTFGHVYVGFN
SDSGEMCAMKEVTLFLDDPKSKE-------SAKQLGQEISLLSRLQHPNIVQYYGSE---
-------TVDDKLYIYLEYVSGGSIHKLLQEYGQLGEQAIRSYTQQILSGLAYLHAKNTV
HRDIKGANILVDPSGRVKLADFGMAKHINGQQC-PFSFKGSPYWMAPEV--------IKN
SNGCNLAVDIWSLGCTVLEMATSKPPWSQYEG-IAAMFKIGNSKELPPIPDHLSEPGKDF
IRKCLQRDPSQRPTAMELLQHPFVQKAVSLEKSVLSE--PLEHLA---------------
VISCRSSAKMAAHTRNISSLGLEG--QTIYQRRGAKFSSKHSDIRIRS-NISCPVSPCGS
PLLKSRSPQHSNGRMSPSPISSPRTTSGTS--------------------TPLSGGNGAI
PFNHLK-Q---STYSNEGFA---------------IPSRSP----DDLFASRPTDPDLGQ
FIRVHQVSQGLQERVVS--EADILSPQFG-KRLGNVFDLRDKLSPSE-RFTHHAFVDHV-
------------------------------------------------------KLNPSL
DLTSGSPHLGLKHGN-----------------------------------
>164743
------------------------------------------------------------
------------------------------------------------------------
------------------------------------------------------------
------------------------------------------------------------
------------------------------------------------------------
------------------------------------------------------------
------------------------------------------------------------
------------------------------------------------------------
------------------------------------------------------------
-----MCAMKEVPLLSDDSKSKE-------SVKQLSQEIATLSRLRHTNIVQYYGSE---
-------TMEDGLYIYLEYVSGGSIHKLLQEYGAFKEPVIRSYTRQILSGLAYLHSTSTV
HRDIKGANILVDTNGIVKLADFGMAKHLSVESF-PLSFKGSPYWMAPEV--------IKQ
THGYDLSVDVWSLGCTVLEMATAKPPWSQYEG-IAAMFKIGNSKEIPSIPEYLTRECKNF
LRLCLQRNPAERPTATFLLGHPFVCNAPPVCTPDD-------------------------
--------------------------------------------------------RCDI
AAKASTFVGSLVRFQAHFSF----------------------------------------
------------------------------------------------------------
------------------------------------------------------------
------------------------------------------------------------
--------------------------------------------------
>Pp1s8_299V6.1
MFFEAMHRPTCTGRVVFLGKLNAAILSLLLVYGLGTDPRVCVPGWFLWNTTRSIYLKHLR
RAASADVKAGLSKDKKKPTTGGGLFDGRRHRRSRAGDEDGSSKNNSRHSLDLVSEAGSGS
GKCSRSPSPSSPSNSRGRHSH----GQ--PLPLPCAPPMKPVERTYSGNQLPSAQTTSLH
H----APSLPLPSPTQVVRPMESPAEADYISGSSSVSSLGSVEVADVRHGRPMPTNSNLR
PMQQESEPLDQLRPVFQMSQGSATPRGRLVRNEPARIETPRSTSPLPGSHQPVTSPTSRA
WSPIWQGEGLYPPAALKIPQPDSSMSSPAPSPRSFLPQQRS-----------VEPLVSG-
----SASPRSGNTSTYNSWQG---DAVPPWP---PSQFEERSPSPSPRLRSPGPSR----
------TPSATVSPLHPRAGIRAGGGPDSPTTWHEEVQGRCPYAPQPLPLPPWPTGNNSP
YTSPPVTSGPSTPTMHSRHPSRTNEPSRSADSSVPGVPTKWQKGRLLGSGTFGNVYVGFN
NDNGGFCAMKEVLLVSDDQKSKE-------SVKQLGQEISLLSKLRHENIVQYIGTE---
-------TLEDRLYIYLEFVSGGSIHKLLQEYGAFKEPVVRNYTRQILSGLAYLHNQNTV
HRDIKGANILVDTNGMVKLADFGMAKHISAQSF-LKSFKGSPYWMAPEV--------LKH
TGGYDLAVDIWSLGCTVLEMVTTKPPWHQYEG-VAAMFKIGNSKELPAIPDSLSREGRDF
VRLCLQRDPAHRPTAAQLLEHPFVQDAPRVCRPDDTLAGADF------------------
-VPNTVTTNRAANATSNMGRGNAS---PMHETDASYSPQPRKRVSTSE-LSPRGHGSAAL
PAVNTKVSGTRIGHQGHSGMSTPMISSGSS--------------------TPPGGGYGTS
PLLPNQVYGALSTYPNEGYGGNTS----------RTQSGRYAGTSLMNGGGGYPEPRKDY
HRNTPPQQRTPEGSPRRRLNHNSNVDNNILESNIFAIGRMTVSEDETQHRGNGTFGEHLS
P----------------------------------------------------HFHHRAG
SSQQSPPLLSRTNSHEFNRPRQP---------------------------
>evm.model.supercontig_42.155
-----------------------------------------MPAWWG-------------
--------------------------------KKSGKNKEESQQTQVQGQNPYANHGNFL
KLSTKADATSKKKVVGGGGGGGSSNEK---------------------------------
------DRPRSFDEGVLARNSPRNSKDIAVIGPGSSSGFSGFDSDSVEKIGHPLPRPSIS
SMPGDQVVG---------------------------------------------------
------------------------------------------------------------
-----LGSGSGSVSSVSSSGSSDDHHIVIDQVQFGGSRGQGDIKFKTAPRSPGPGS----
--------RGPTSPTSPLHMQLSGMSLESP-TGRQEDGKSQCHQ---LPLPPGSPTNRAA
LPNS-------------RIGAAENSPATLS---------KWKKGRLLGRGTFGHVYLGFN
SESGQMCAIKEVRVVSDDQTSRE-------CLKQLNQEINLLSQLSHSNIVRYYGSE---
-------LGEETLSVYLEYVSGGSIHKLLQEYGPFREPVIQNYTRQILSGLAYLHGRNTV
HRDIKGANILVDPNGEIKLADFGMAKHITACTS-MLSFKGSPYWMAPEV--------VMN
TNGYSLAVDIWSLGCTILEMATSKPPWSQFEG-VAAIFKIGNSKDIPDIPDHLSNDAKNF
VRLCLQRDPSARPAASQLLDHPFIRDQS--------------------------------
----TTRVANISITRDAFPYAFDG---SRTPPALELHSNRTSINMSDGDYVAKPLPTTSR
VTKSPRENVRMITSLPVSPCSSPLRQYGPA--------------------HKSCLLSPPY
PSYAVSGQ----------------------------------------SGYNLSEYAVNP
LRPNTRYSHDPWIDTSILRSQTPNASPRTRPL----------------------------
------------------------------------------------------------
--------------------------------------------------
>Vocar20015108m
------------------------------------------------------------
----------------------MGLVSSCFRSDPPRGQEQVLNVEDTVPQRPRPPP-IIP
PAVGIAQNQGNQATPTDTTVTGSPKVGRPKIGAQQPEVTQLI------------------
-------KQQAQSLIQPNANREDDVDISSEIAPLAPGAPFSWQKGRQIGQGAFGTVYLAL
VHATGQEIAVKQVSLPRDAANNGR------VFGHIRSLEVEVGLLRRLRHENIVRYLGTE
RTDDCLNIFLEYVPGGPISNKLSQFGPLREETIRVYTKQILRGLEYLHQQKVMHRDIKG-
--------ANILVDTNGVVKLADFGASRQIEELATIGGGSRSIRGTANWMAPEVIK----
-----QSGHGRAADIWSLGCVVIEMATGRAPWSNFSDPYAVMYHVASTKELPAMPDTLSA
HAKD--FLTLCFNRVPRERPNATRLLQ-----------HPWLQNVVIPRATGPPPTLLPV
SPSPQARPVQPLQQLQSPCVPTV------GPQPSPKVMVTLPAAAPLLPPPGMRSPPS--
-------PINEKSESQFGSPAAGVTTASSTTPTSTRAPVVSTTAGAVGVALPQLMSPPQT
VPRPAVPPLPLDAMKLGLITQQQQQQQPQPPQATGPGLFPNPGQPPQSA--------PTN
VPPKPPLPPAAAQQSSRGTSCQNQHDTLVDSGAVQLLLQNIRQQQVQMQPGQLQDMYDSI
CMGVGMTISVGADAAGAMAGAMAGTVAGTMRDVNPMIEPSWMPEQILKQKAFFDQMKKMG
TPPATPPESPSASTEAAAATNKVTGSGVGSAPCSSSAGPEAPSATCVVENTKPPPAFAGE
VVPAHVTPLPQTSPRSGPGTHRSGAGTWRS------------------GAGTQRNVTRAM
PLRSRPPLAGLFAAAYEQEN-----------------ADTHMEPDQPLSARQESPRVVHP
RQPAMKPTPTQPPRVVSASRRALEEAGILRNATLDSARAKQWRDELVAELEAERMRAGVG
------------------------------------------------------TSMAAV
AVGPVPGGRPSVADL-----------------------------------
>46524
------------------------------------------------------------
-------------------------MGQCISIEGGASQQERYQPKWQQPAGVMTLDGNYN
GHLERLAANGTPVDSVESDRMHDRQQQRPRLGFEKESTTIRLGKYKIKFGKD--------
-----ADEEEMESPYKDSAKDHPVFGQQRHSDKLPETGPVSWTRGELLGAGAFGRVYLGL
NNDTGQLMAVKQVLISKDENVAGR------VVEHVQSLEAEVNVLKHLDHPNIVRYLGTD
RDDQHLNIFLEFVPGGSIASLLAKFGSFKESVIRVYARQILLGLEYLHHNKIMHRDIKG-
--------ANILVDHTGLVKVADFGASKKIEDLVTMDSGFKSIKGTPYWMAPEVIK----
-----QTGHGRQADIWSVACTVIEMATGKPPWSQFQSQVSALFHIASSKEPPVIPEVLSK
EGRD--FLLQCFNRVPKERPSAARLLR-----------HPWLADLACQSTAAPLTNISVH
TDMPRARDDHLLNLPS--------------PIPEEPASLGGSTGNAPAPRRAQNGSPS--
-------KLMPEPRPFTPRPYALAQQQPERQLAESIESAAADSGGHWGGAAAALRASTSS
QNSPQAG--------------RALQRQEQGPERMSTGSAGSAAGRPAAR--------QPS
VSSLQLAAAAASLTHSFESDCSVESDYNPVE-EPSWLADSIDLGAYQRQQGSQQPDEERH
SFNMISHDESPAESTDNAHRPTTNIASHHNPDP--------------------DHNESPG
MPSLRIEYTLSGAADEDAAAGHNS---AHSLPSPDYTRAARDSVDVLSLRFNQPAGDYGT
PQRFGRRPDPSAASDTRWPIPSGTAATIRG------------------TFSYKHPKVHDV
EIRPG--------VTTRMEG-----------------VDGEISRIHFIDTQTQSPKPPPT
HVEGSFYACWFADYVLQVDGENVMELAHQKQHTIKAGKPYGYTESPPPSMRGQ-------
------------------------------------------------------------
--------------------------------------------------
