# Supplementary material for: Vascular gene expression: a hypothesis
Source: Front Plant Sci. 2013 Jul 17;4:261. doi: 10.3389/fpls.2013.00261 (PMC3713349; doi:10.3389/fpls.2013.00261)
Supplement: Figure S6 — FT unrooted tree. Full length protein sequences were aligned with ClustalX2. The alignment parameters used were: Pairwise alignment: Gap opening 35, Gap extension 0.7; Multiple alignment: Gap opening 15, Gap extension 0.3. Evolutionary analyses were conducted in MEGA5. The evolutionary Phylogenetic reconstruction was inferred using the maximum likelihood statistical method. Bootstrap values higher than 70% are shown (1000 replicates). [file 52375_Ruiz-Medrano_DataSheet7.ZIP]

Archive with 5 entries (5 files):
- CmPP16.aln
- ALTERED PHLOEM DEVELOPMENT (APL).aln
- FLOWERING LOCUS T (FT).aln
- OCTOPUS (OPS).aln
- YDA .aln
