# Supplementary material for: Vascular gene expression: a hypothesis
Source: Front Plant Sci. 2013 Jul 17;4:261. doi: 10.3389/fpls.2013.00261 (PMC3713349; doi:10.3389/fpls.2013.00261)
Supplement: Figure S6 — FT unrooted tree. Full length protein sequences were aligned with ClustalX2. The alignment parameters used were: Pairwise alignment: Gap opening 35, Gap extension 0.7; Multiple alignment: Gap opening 15, Gap extension 0.3. Evolutionary analyses were conducted in MEGA5. The evolutionary Phylogenetic reconstruction was inferred using the maximum likelihood statistical method. Bootstrap values higher than 70% are shown (1000 replicates). [file 52375_Ruiz-Medrano_DataSheet7.ZIP › CmPP16.aln]

CLUSTAL W (1.7) multiple sequence alignment


Phvul.008G232800.1              ------------------------------------------------------------
Glyma02g41520.2                 ------------------------------------------------------------
Gorai.011G262100.2              ------------------------------------------------------------
Thecc1EG042750t1                ------------------------------------------------------------
orange1.1g035563m               ------------------------------------------------------------
Eucgr.J00003.2                  ------------------------------------------------------------
GSVIVT01016533001               ------------------------------------------------------------
Cucsa.010870.1                  ------------------------------------------------------------
evm.model.supercontig_1.414     ------------------------------------------------------------
ppa012756m                      ------------------------------------------------------------
mrna26501.1-v1.0-hybrid         ------------------------------------------------------------
Potri.010G203100.1              ------------------------------------------------------------
cassava4.1_018256m              ------------------------------------------------------------
27383.m000160                   ------------------------------------------------------------
Lus10040291                     ------------------------------------------------------------
gi|107738044|gb|ABF83620.1|     ------------------------------------------------------------
906967                          ------------------------------------------------------------
Carubv10018176m                 ------------------------------------------------------------
Thhalv10010786m                 ------------------------------------------------------------
Bra014740                       ------------------------------------------------------------
PGSC0003DMP400048242            ------------------------------------------------------------
Solyc04g011540.2.1              ------------------------------------------------------------
Sb03g039490.1                   ------------------------------------------------------------
GRMZM2G082199_T01               ------------------------------------------------------------
Si003207m                       ------------------------------------------------------------
Pavirv00049079m                 ------------------------------------------------------------
Bradi2g54660.2                  ------------------------------------------------------------
gi|115440979|ref|NP_001044769.  ------------------------------------------------------------
mgv1a025637m                    ------------------------------------------------------------
Aquca_027_00377.1               ------------------------------------------------------------
gi|4164539|gb|AAD05496.1|       ------------------------------------------------------------
Cre01.g015500.t1.2              ------------------------------------------------------------
Vocar20006692m                  ------------------------------------------------------------
148785                          ------------------------------------------------------------
63427                           LSCAVLSVTAISLYVKNRRREESRLKQTIAVEILRNLNVAKLRKLLGDMDVPAWITYSDF
109018_Ostreococcua             ------------------------------------------------------------
Pp1s33_273V6.1                  ------------------------------------------------------------


Phvul.008G232800.1              ------------------------------------------------------------
Glyma02g41520.2                 ------------------------------------------------------------
Gorai.011G262100.2              ------------------------------------------------------------
Thecc1EG042750t1                ------------------------------------------------------------
orange1.1g035563m               ------------------------------------------------------------
Eucgr.J00003.2                  ------------------------------------------------------------
GSVIVT01016533001               ------------------------------------------------------------
Cucsa.010870.1                  ------------------------------------------------------------
evm.model.supercontig_1.414     ------------------------------------------------------------
ppa012756m                      ------------------------------------------------------------
mrna26501.1-v1.0-hybrid         ------------------------------------------------------------
Potri.010G203100.1              ------------------------------------------------------------
cassava4.1_018256m              ------------------------------------------------------------
27383.m000160                   ------------------------------------------------------------
Lus10040291                     ------------------------------------------------------------
gi|107738044|gb|ABF83620.1|     ------------------------------------------------------------
906967                          ------------------------------------------------------------
Carubv10018176m                 ------------------------------------------------------------
Thhalv10010786m                 ------------------------------------------------------------
Bra014740                       ------------------------------------------------------------
PGSC0003DMP400048242            ------------------------------------------------------------
Solyc04g011540.2.1              ------------------------------------------------------------
Sb03g039490.1                   ------------------------------------------------------------
GRMZM2G082199_T01               ------------------------------------------------------------
Si003207m                       ------------------------------------------------------------
Pavirv00049079m                 ------------------------------------------------------------
Bradi2g54660.2                  ------------------------------------------------------------
gi|115440979|ref|NP_001044769.  ------------------------------------------------------------
mgv1a025637m                    ------------------------------------------------------------
Aquca_027_00377.1               ------------------------------------------------------------
gi|4164539|gb|AAD05496.1|       ------------------------------------------------------------
Cre01.g015500.t1.2              ------------------------------------------------------------
Vocar20006692m                  ------------------------------------------------------------
148785                          ------------------------------------------------------------
63427                           ERAEWLSQLVVLANYLKKLPSFGAKLPQPPNGCSGYLSKLMDKVWPYVDNAVSAVARAKL
109018_Ostreococcua             ------------------------------------------------------------
Pp1s33_273V6.1                  -------------------------------------------------MNRLKKLRQQP


Phvul.008G232800.1              ------------------------------------------------------------
Glyma02g41520.2                 ------------------------------------------------------------
Gorai.011G262100.2              ------------------------------------------------------------
Thecc1EG042750t1                ------------------------------------------------------------
orange1.1g035563m               ------------------------------------------------------------
Eucgr.J00003.2                  ------------------------------------------------------------
GSVIVT01016533001               ------------------------------------------------------------
Cucsa.010870.1                  ------------------------------------------------------------
evm.model.supercontig_1.414     ------------------------------------------------------------
ppa012756m                      ------------------------------------------------------------
mrna26501.1-v1.0-hybrid         ------------------------------------------------------------
Potri.010G203100.1              ------------------------------------------------------------
cassava4.1_018256m              ------------------------------------------------------------
27383.m000160                   ------------------------------------------------------------
Lus10040291                     ------------------------------------------------------------
gi|107738044|gb|ABF83620.1|     ------------------------------------------------------------
906967                          ------------------------------------------------------------
Carubv10018176m                 ------------------------------------------------------------
Thhalv10010786m                 ------------------------------------------------------------
Bra014740                       ------------------------------------------------------------
PGSC0003DMP400048242            ------------------------------------------------------------
Solyc04g011540.2.1              ------------------------------------------------------------
Sb03g039490.1                   ------------------------------------------------------------
GRMZM2G082199_T01               ------------------------------------------------------------
Si003207m                       ------------------------------------------------------------
Pavirv00049079m                 ------------------------------------------------------------
Bradi2g54660.2                  ------------------------------------------------------------
gi|115440979|ref|NP_001044769.  ------------------------------------------------------------
mgv1a025637m                    ------------------------------------------------------------
Aquca_027_00377.1               ------------------------------------------------------------
gi|4164539|gb|AAD05496.1|       ------------------------------------------------------------
Cre01.g015500.t1.2              ------------------------------------------------------------
Vocar20006692m                  ------------------------------------------------------------
148785                          ------------------------------------------------------------
63427                           EPKLKERRAAWMADITLEHFTLGTKAPMVTGVKLYHSSTGGISETASMDIDFLWGGNQAR
109018_Ostreococcua             ------------------------------MPLTDFKKLQRLIGGGSKALLPQSVIVRAF
Pp1s33_273V6.1                  DNRICADCGAPDPKWASTSIGVFLCIKCSGVHRSLGVHISKVVSVTLDDWSDEQVDLMEA


Phvul.008G232800.1              ------------------------------------------------------------
Glyma02g41520.2                 ------------------------------------------------------------
Gorai.011G262100.2              ------------------------------------------------------------
Thecc1EG042750t1                ------------------------------------------------------------
orange1.1g035563m               ------------------------------------------------------------
Eucgr.J00003.2                  ------------------------------------------------------------
GSVIVT01016533001               ------------------------------------------------------------
Cucsa.010870.1                  ------------------------------------------------------------
evm.model.supercontig_1.414     ------------------------------------------------------------
ppa012756m                      ------------------------------------------------------------
mrna26501.1-v1.0-hybrid         ------------------------------------------------------------
Potri.010G203100.1              ------------------------------------------------------------
cassava4.1_018256m              ------------------------------------------------------------
27383.m000160                   ------------------------------------------------------------
Lus10040291                     ------------------------------------------------------------
gi|107738044|gb|ABF83620.1|     ------------------------------------------------------------
906967                          ------------------------------------------------------------
Carubv10018176m                 ------------------------------------------------------------
Thhalv10010786m                 ------------------------------------------------------------
Bra014740                       ------------------------------------------------------------
PGSC0003DMP400048242            ------------------------------------------------------------
Solyc04g011540.2.1              ------------------------------------------------------------
Sb03g039490.1                   ------------------------------------------------------------
GRMZM2G082199_T01               ------------------------------------------------------------
Si003207m                       ------------------------------------------------------------
Pavirv00049079m                 ------------------------------------------------------------
Bradi2g54660.2                  ------------------------------------------------------------
gi|115440979|ref|NP_001044769.  ------------------------------------------------------------
mgv1a025637m                    ------------------------------------------------------------
Aquca_027_00377.1               ------------------------------------------------------------
gi|4164539|gb|AAD05496.1|       ------------------------------------------------------------
Cre01.g015500.t1.2              ------------------------------------------------------------
Vocar20006692m                  ------------------------------------------------------------
148785                          ------------------------------------------------------------
63427                           PLILNTFEWSSEWNTCIRDVSLVIKPLPFFLNVALGLAQFINIQAITLYILFQSVGVERV
109018_Ostreococcua             VVRGKNIRPLDPSGLCDPYMKVDLLGTGKRFGNRRDHVKETLAPWFYKMFQFTTELPGSS
Pp1s33_273V6.1                  IGGNASANSVYEACMPSDVRKPSPDASVDERSEFIRRKYEDQEFLKPNLRMKSQPTSRAR


Phvul.008G232800.1              ------------------------------------------------------------
Glyma02g41520.2                 ------------------------------------------------------------
Gorai.011G262100.2              ------------------------------------------------------------
Thecc1EG042750t1                ------------------------------------------------------------
orange1.1g035563m               ------------------------------------------------------------
Eucgr.J00003.2                  ------------------------------------------------------------
GSVIVT01016533001               ------------------------------------------------------------
Cucsa.010870.1                  ------------------------------------------------------------
evm.model.supercontig_1.414     ------------------------------------------------------------
ppa012756m                      ------------------------------------------------------------
mrna26501.1-v1.0-hybrid         ------------------------------------------------------------
Potri.010G203100.1              ------------------------------------------------------------
cassava4.1_018256m              ------------------------------------------------------------
27383.m000160                   ------------------------------------------------------------
Lus10040291                     ------------------------------------------------------------
gi|107738044|gb|ABF83620.1|     ------------------------------------------------------------
906967                          ------------------------------------------------------------
Carubv10018176m                 ------------------------------------------------------------
Thhalv10010786m                 ------------------------------------------------------------
Bra014740                       ------------------------------------------------------------
PGSC0003DMP400048242            ------------------------------------------------------------
Solyc04g011540.2.1              ------------------------------------------------------------
Sb03g039490.1                   ------------------------------------------------------------
GRMZM2G082199_T01               ------------------------------------------------------------
Si003207m                       ------------------------------------------------------------
Pavirv00049079m                 ------------------------------------------------------------
Bradi2g54660.2                  ------------------------------------------------------------
gi|115440979|ref|NP_001044769.  ------------------------------------------------------------
mgv1a025637m                    ------------------------------------------------------------
Aquca_027_00377.1               ------------------------------------------------------------
gi|4164539|gb|AAD05496.1|       ------------------------------------------------------------
Cre01.g015500.t1.2              ------------------------------------------------------------
Vocar20006692m                  ------------------------------------------------------------
148785                          ------------------------------------------------------------
63427                           IVSGRVRVLLRPLMDTLPIIGAVQVAFADMPSFRFDLRLLGGDVTSLPFLEDWLQNVLCS
109018_Ostreococcua             QLQFKLYDWDKNGGDDVIGVNTVDLEDRWFSPIWKSQFSETPPLELRTLLNNDATGSQGS
Pp1s33_273V6.1                  TITSQVDNPSAPSNMGSMNTNRDSTYSSSTNSMNSNRDSLGLSHCGNVSGRFSNLRISSA


Phvul.008G232800.1              ------------------------MAFGFMEVQLVKAKGLHETDVFA---HMDPYVLLQY
Glyma02g41520.2                 ------------------------MAIGFMEVQLVKAKGLQETDIFA---HMDPYVLLQY
Gorai.011G262100.2              ------------------------MAVGILEVFLVSAKGLQDSDFLG---DMDPYVIIQY
Thecc1EG042750t1                ------------------------MAVGILEVLLVSAKGLEDTDFLG---GMDPYVRIQY
orange1.1g035563m               ------------------------MAIGLLEVLLESAKGLANTDFLG---DIDPYVIIQY
Eucgr.J00003.2                  ------------------------MAVGVLEVLLVSAKGLGNTDFFG---KMDPYVLIQY
GSVIVT01016533001               ------------------------MTIGMLEVLLLDARGLQDTDFLG---GMDPYVLIQY
Cucsa.010870.1                  ------------------------MAIGTLEVKLANAKGLRGADFLG---RIDPYVLIQY
evm.model.supercontig_1.414     ------------------------MAIGIMEVFLIKAKGLKDADFFG---RMDPYVVIQY
ppa012756m                      ------------------------MAVGILEVMLVSAKGLGDTDLFS---RMDPYVLIQY
mrna26501.1-v1.0-hybrid         ------------------------MAVGLMEVLLVNARGLGDTDIIG---RMDPYVVVKY
Potri.010G203100.1              ------------------------MAVGILEVKLVKAKGLGNPDFFA---NMDPYVLVKY
cassava4.1_018256m              ------------------------MAIGLLEVQLLNAKGLRGTDFLG---KIDPYVIVKY
27383.m000160                   ------------------------MAIGTLEVELLNAKGLRGTDFLG---KIDPYVIIHY
Lus10040291                     ------------------------MAIGILEVNVVSAKGLSNTDFLG---GIDPYVVVEY
gi|107738044|gb|ABF83620.1|     ------------------------MAVGILEVSLISGKGLKRSDFLG---KIDPYVEIQY
906967                          ------------------------MAVGILEVSLISGKGLKRSDFLG---KIDPYVEIQY
Carubv10018176m                 ------------------------MAVGILEVNLISGKGLKRSDFLG---KIDPYVEIQY
Thhalv10010786m                 ------------------------MAVGILEVNLISGKGLKRSDFFG---KIEPYAEIQY
Bra014740                       ------------------------MAVGILEVNLISGKALKRSDFLG---KIDPYVEIKY
PGSC0003DMP400048242            -----------------------------MEVNLVSARGLKNNEFWG--GGIDPYVLIQY
Solyc04g011540.2.1              ----------------------MTTVFGIMEVNLVSARGLKNNEFWG--GGIDPYVLIQY
Sb03g039490.1                   ------------------------MGKGVLEVHLVDAKGLSGSDFL---GKLDPYVIVQY
GRMZM2G082199_T01               ------------------------MGKGVLEVHLVDAKGLSGNDFL---GKLDPYVIMQY
Si003207m                       ------------------------MGKGVLEVHLVDAKGLYGNDFL---GKLDPFVIVQY
Pavirv00049079m                 ------------------------MGKGVLEVHLVDARGLSGSDFL---GKIDPYVIVQY
Bradi2g54660.2                  ------------------------MGRGVLEVHLVDAKGLSGSDFL---GKIDPYVIVQY
gi|115440979|ref|NP_001044769.  -----------------------MAGSGVLEVHLVDAKGLTGNDFLGEIGKIDPYVVVQY
mgv1a025637m                    ------------------------MTEGTMEVILCGAHGLLRTDIF---GRIDPYVVITY
Aquca_027_00377.1               -------------------------MNGILNVQLVDARALKDADTIG---KMDPYVLIQY
gi|4164539|gb|AAD05496.1|       ------------------------MGMGMMEVHLISGKGLQAHDPLN--KPIDPYAEINF
Cre01.g015500.t1.2              ----------------------MALEAGQLRCVLQYAKGLKDQDWFG---KQDPYVKLRL
Vocar20006692m                  ----------------------MTLEAGTLRVTLQYAKDIKDCDWFG---RQDPYARLRI
148785                          ------------------------MVKGALEVHLRGATGIKNTDFLK---KCDPYAILTC
63427                           FLEHYTLPNKVSAEIVKGVLAQVERPVGILTVRLIEAENIPRIDFCS---ESDPYVVLYI
109018_Ostreococcua             LELWVEMYEADENVPRAMKIAPPPVIDVELRVVIWRARKMVIKDIGG---NNDLFFKVGL
Pp1s33_273V6.1                  CAPSRKGGDLVSRTISNPSTAGMVEFLGMLKVRIVRGTNLAVRDLLS----SDPYVVATL


Phvul.008G232800.1              KGQERKSRVIH------EGGRNPEWNEKFVFRVEYPGSG----DQYKLNLVIMDKDVFSA
Glyma02g41520.2                 KGQERKSSVIH------EGGRNPIWNEKFVFRVEYPGSG----DQYKLNLRIMDKDVFSA
Gorai.011G262100.2              KGQERKSSAAR------GDGSSPSWNEKFTFKVEYPGSG----GDYKLVLKIMDKDTFSS
Thecc1EG042750t1                KGQERKSSVARGIAHGAGGGSSSSWNERFTFKVEYPGSG----DDYKLILKIMDKDTFSA
orange1.1g035563m               KTQERTSSVAQ------GRGGSWTWNERFTFRVEYPGSG----GQYKLILKIMDKDTFTK
Eucgr.J00003.2                  KTQERKSSIAR------GQGSNPSWGEKFTFRVEYPGEDDH--HQFKLNLKIMDKDTFSA
GSVIVT01016533001               KNQERKSSVAR------GEGGSPVWNEKFTFRVEYPGGE----GQYKLVLKIMDKDTFSA
Cucsa.010870.1                  KGQEHKSSVAK------NEGGSPVWNEKFTFRAEYPGSG----DNFKIILRIMDHDTFSA
evm.model.supercontig_1.414     KGQVRKSSVAR------SEGKNPVWNEKFKLRAEYPGSG----DDYNLILKIFDRDLLKA
ppa012756m                      KGQERKSSVAR------EQGSSPVWNERFTFRAEYPGSG----EQYKVTLKIMDKDTFTA
mrna26501.1-v1.0-hybrid         KSQEHRTSVAR------GQGGNPVWNERLIFRVEYPGSG----EQYKLTFKIMDKDTFTP
Potri.010G203100.1              KSQERKSKVAR------GQGGRPVWNETLTFKVEYPGQG----GNYKLILKIMDKDTFSA
cassava4.1_018256m              KNQERESSVAG------GAGGNPVWDEKIAFKVEYPG-QG---ADYKLILKIMDKDTFST
27383.m000160                   RSQERKSSVAR------DDGGSPAWNEKLTFKVEYPG-QG---DDYKLIFNIMDHDTFSA
Lus10040291                     RNQERKTSVAR------EAGGSPAWNEKLSFRAEYPAPQG---GDYKLTLKIMDHDTFTA
gi|107738044|gb|ABF83620.1|     KGQTRKSSVAKE-----DGGRNPTWNDKLKWRAEFPG-SG---ADYKLIVKVMDHDTFSS
906967                          KGQTRKSSVAKE-----DGGRNPTWNDKLRWRAEFPG-SG---ADYKLIVKVMDHDTFSS
Carubv10018176m                 KGQTRKSSVAK------DGGRNPTWNDKLRWRAEFPG-SG---ADYKLIVKVMDHDTFSA
Thhalv10010786m                 KGQTRKSSVDK------DGGRNPTWNDKLKWRAEFPG-SG---ADYKLIVKVMDHDTFSA
Bra014740                       KGQTRKSSVVK------DGGRNPTWNEKLKWRVEFPG-SG---TDYKLTIKVMDHDTFSA
PGSC0003DMP400048242            RGQERKSSTIR------GQGSKPEWNEKFTFKIEYPSVDG----QYKLILKLMDHDTFSS
Solyc04g011540.2.1              RGQERKSSTIR------GQGSKPEWNEKFTFKIEYPSVDG----QYKLILKLMDHDTFSS
Sb03g039490.1                   RSQERKSSVAR------DQGRNPCWNEVFKFQINSAAANA----QHKLILRIMDHDNFSS
GRMZM2G082199_T01               RSQERKSSVAR------DQGRNPCWNEVFKFQINSAAANV----QHKLILRIMDHDNFSS
Si003207m                       RSQERKSSVAR------DQGRNPRWNEVFKFQINSAASNA----QHKLILRILDHDHFSS
Pavirv00049079m                 RSQERKSSVAR------DQGRNPCWNEVFKFQINSSASSA----QHKLILRIMDHDHFSS
Bradi2g54660.2                  RSQERKSSTAR------DQGRNPAWNEVFRFQINSSAANV----QHKLFFRIMDHDNFSS
gi|115440979|ref|NP_001044769.  RSQERKSSVAR------DQGKNPSWNEVFKFQINSTAATG----QHKLFLRLMDHDTFSR
mgv1a025637m                    GNEEHTSKIAK------GQGSNPGWNERFKFKAQYPADAGDDQRKYRLFLRLMDHDTFTR
Aquca_027_00377.1               KDQKLKSKVAK------DQGSNPVWNDQFSLWVQYPVEDE----DYTICLKIMDKDTFTS
gi|4164539|gb|AAD05496.1|       KGQERMSKVAKN------AGPNPLWDEKFKFLAEYPGSGG----DFHILFKVMDHDAIDG
Cre01.g015500.t1.2              GNQERRSRTCI------DGGKNPVWEETFEFGIINEN---------TLELTLMDEDTLTR
Vocar20006692m                  GSQERLSRVCR------DGGRNPVWDEAFEFTIINEN---------TLEMILMDQDTLKR
148785                          WRQSFQSTTAK------RQGSNPIWNQKFLFVVEDGVS--------ELFIKLYDEDRFTG
63427                           RPHRRLQSTIK------NNRRHPVWNECFRLLVHEPDQDT-------LTCLLYDYDHVRA
109018_Ostreococcua             VGLDHKQTRFGQVQETDTHYFASDGKGSFNYRIIYRFSIP--VTKAKLRVSAYDRDLIGS
Pp1s33_273V6.1                  GAQTAKTKVVN-------RNLNPVWNEELMFSVPSPPQP--------LKLQVFDHDVLSA


Phvul.008G232800.1              DDFVGQAAVY-------VKDLLAEGTEKGSAELRPHKYSVVRGDQSYCGE--------IE
Glyma02g41520.2                 DDFVGQATIY-------VKDLLAEGAENGSAELRPHKYSVVRADQSYCGE--------IE
Gorai.011G262100.2              DDFVGQATIF-------VKDLLAVGADEGSAELHPTKHSVVNAEQRYCGE--------IV
Thecc1EG042750t1                DDFVGQATIY-------VEDLLAIGAENGNAELHPGKYSVVQADLSYCGE--------IQ
orange1.1g035563m               DDFLGEATIY-------VEDLLAQGMENGTAELHSRKYSVVQADGTYFGE--------IQ
Eucgr.J00003.2                  DDYIGSATIF-------LEDFLALGVENGTAELHPSKYRVVRMDQSYCGE--------IQ
GSVIVT01016533001               DDFLGQASIY-------LEDLLALGVENGKSELHPCKYRVVRTDQTYCGE--------IR
Cucsa.010870.1                  DDFIGQASIY-------VKDLLALGVEKGVSELWPQKYRVVGDDLNYNGE--------IQ
evm.model.supercontig_1.414     DDYIGTATIY-------VRDLLALGVESGTAEMQTNIHRVVLQDRSYRGE--------IH
ppa012756m                      DDYIGEATIY-------VKDLLALGVEKGTAQLHPLKYSVVRADGTYRGE--------IQ
mrna26501.1-v1.0-hybrid         DDTIGEATIY-------VKELLELGVEKGSAEIHPKKYSVVAADKSFRGD--------IQ
Potri.010G203100.1              DDSVGEATIY-------VKDLLALGVEKGTAELQTQKYRVVNADKSYRGE--------IQ
cassava4.1_018256m              DDFLGQATIY-------VKDLLELGVEKGSAEIQPKKYSIVQADQCYCGE--------IQ
27383.m000160                   DDFIGQATIY-------VKDLLELGVENGVAELQPRKYCVVQADNSYCGE--------IQ
Lus10040291                     DDFVGMATIQQ------VKEVLETGVEKGSYELRPCKYSVVTADNSYRGE--------IK
gi|107738044|gb|ABF83620.1|     DDFIGEATVH-------VKELLEMGVEKGTAELRPTKYNIVDSDLSFVGE--------LL
906967                          DDFIGEATVH-------VKELLEMGVEKGTAELRPTKYNIVDSDLSFVGE--------LL
Carubv10018176m                 DDFIGEATVH-------VKELLELGVEKGTAEIRPTKYNVVDSDLSFVGE--------LL
Thhalv10010786m                 DDFIGEATVY-------VKELLEMGVEKGTAELRPTKYNVVDSDLSFVGE--------IF
Bra014740                       DDFIGEATVY-------VKELLEMGVENGKMELRPTKYNVVDSDLSFVGE--------IT
PGSC0003DMP400048242            DDYLGEATIY-------LKEFLEVGLENGRAEIHPKKYSVVGSDQCYCGE--------IQ
Solyc04g011540.2.1              DDYLGEATIY-------LKEFLEVGLENGRAEVHPKKYSVVGSDQSYCGE--------IQ
Sb03g039490.1                   DDFLGEATID-------VTDIVGLGTERGTYHLNAAKHNVVLPDKTYHGE--------IK
GRMZM2G082199_T01               DDFLGEATID-------VTDIVSLGAERGTYHLNAAKHNVVLADKTYHGE--------IK
Si003207m                       DDSLGEATID-------VTGIISLGAERGTYTQSAAKHSVVLADNTFHGE--------IK
Pavirv00049079m                 DDFLGKATID-------VTDIISLGAERGSYHLNAGKHNVVLADSTYHGE--------IK
Bradi2g54660.2                  DDFLGEASVN-------VTDLISIGMERGTSQLNAAKYSVVTADNSYHGE--------IR
gi|115440979|ref|NP_001044769.  DDFLGEATIN-------VTDLISLGMEHGTWEMSESKHRVVLADKTYHGE--------IR
mgv1a025637m                    DDYLGHTTIY-------VKELLELGVENGKAELGTHKYRVILKDGSYHGE--------IQ
Aquca_027_00377.1               DDFVGEAKID-------LKDLVEIGAKKGKEELQPRHYDVIDTNNAHAGE--------IQ
gi|4164539|gb|AAD05496.1|       DDYIGDVKID-------VKNLLAEGVRKGKSEMPPRMYHVLAHKIHFKGE--------IE
Cre01.g015500.t1.2              DDLIGTATISLARTREQGHEVVQAPVYT--KHYKAKGFVQLSLTFTPNSR--------LR
Vocar20006692m                  DDLIGTCTISLARVREQGHDIVQAPVSNGKKTQKQQGFVQVSLSFVPNSR--------LR
148785                          DDFIGSAKVP-------------LNRVLSELDHPLASYNVIRPSGKVKGE--------VM
63427                           DTLVGRVDWP-------VSEIHPGQERDLWVEVQPPHCAKSKAGSPDRPQ--------GS
109018_Ostreococcua             NDNIGEAILPLSG---MCNELMRLIQAAPDGELSGNAEVKMDAKNQKHAPPMPKDPPFLS
Pp1s33_273V6.1                  DDSMGEAAIDLEP--LILAAQMHQGMFEEFGCEQIGKWLATDDNALVKDSNIEVIDRQIK


Phvul.008G232800.1              VG-----ITFT-LKEQEYDDDDDAGGWKQSGF----------------------------
Glyma02g41520.2                 VG-----ITFT-RKEEEYIEDD-VGGWKESCF----------------------------
Gorai.011G262100.2              VG-----LTFT-KKEENDEE--EYGGWRESDY----------------------------
Thecc1EG042750t1                VG-----VTFT-RKVE-DEE--EYGGWKESSF----------------------------
orange1.1g035563m               VG-----LSMT-HKVEVETDR-DFGGWKESDF----------------------------
Eucgr.J00003.2                  VG-----LTFN-LREEPEINE-EYGGWKQSEY----------------------------
GSVIVT01016533001               VG-----INFT-PKVKEEKDEIQVGGWKESDY----------------------------
Cucsa.010870.1                  VG-----VTFT-QKVTEYDGE-ELGGWKQSEY----------------------------
evm.model.supercontig_1.414     VD-----VTFT-TWEEDKINEEVLGGWKSSHF----------------------------
ppa012756m                      VG-----LTFT-PRAEQQHEGQEFGGWKHSDAYP--------------------------
mrna26501.1-v1.0-hybrid         VG-----VTFT-KKAEQEYGGQEFGGWKHSESYS--------------------------
Potri.010G203100.1              VG-----VTFT-LKAEEEDAGEDYGGWRQSSV----------------------------
cassava4.1_018256m              VG-----VTFT-LKVEDGGNHEEFGGWKESYF----------------------------
27383.m000160                   VG-----LNFT-LKVEEDNGGEEYGGWNQSYY----------------------------
Lus10040291                     VG-----LTFT-LKAGDGGDGQQFGGWRESNF----------------------------
gi|107738044|gb|ABF83620.1|     IG-----VSYS-LLQDRGMDGEQFGGWKHSQVD---------------------------
906967                          IG-----VSYS-LLQDRGMDGEQFGGWKHSQVD---------------------------
Carubv10018176m                 IG-----VSYS-LLQERGMEGEVFGGWKHSQVD---------------------------
Thhalv10010786m                 LG-----VSYS-LMQERGMEGEDFGGWKHSQFD---------------------------
Bra014740                       IG-----LSYS-VVQENGMEGEEFGGWKHSQF----------------------------
PGSC0003DMP400048242            VG-----VTFT-PKKATHDVEEEYGGWKESDDY---------------------------
Solyc04g011540.2.1              VG-----ITFT-PKKATHDVEEEYGGWKESNDHS--------------------------
Sb03g039490.1                   VG-----ITFT--ATQVQEDGGAIGGWRHSSFNQ--------------------------
GRMZM2G082199_T01               VA-----ITFTSTQTQVQEDGGAIGGWRHSSFNQ--------------------------
Si003207m                       VG-----FTFT--ATQVQEDGEEIGGWRYSSFNQ--------------------------
Pavirv00049079m                 VG-----ITFT--AAQVEEDDEDFGGWRRRSSNA--------------------------
Bradi2g54660.2                  FG-----ITFT--AAKVEEDGGAVGGWTNSYRE---------------------------
gi|115440979|ref|NP_001044769.  VS-----LTFT-ASAKAQDHAEQVGGWAHSFRQ---------------------------
mgv1a025637m                    VG-----VNFS-----VPK-----------------------------------------
Aquca_027_00377.1               VA-----FTFT---LKDKQMGETTG-----------------------------------
gi|4164539|gb|AAD05496.1|       VG-----VSFK------LQGGGGCGGCYPWEN----------------------------
Cre01.g015500.t1.2              PGAAAAPVAYGYPAAAQPACGACSGGYAGAYGQPQPAAYAPAPSFYYPPPVAQAPAYAYA
Vocar20006692m                  P--SSQPAAY-HPAAPMPAY-----SYTTAAPPPGPTGYYSAPSFHYSP--------CLG
148785                          VA-----LKFTPKVRRHYRGSHSF------------------------------------
63427                           SP----------GQLPGPRRQALISSFL--------------------------------
109018_Ostreococcua             CGEDGVSVNFPSMDFGDVLDAGGEGHWSPLYHPSKDDRKQGEVEVSLTLLPVRRADQRPV
Pp1s33_273V6.1                  QD-----VHLKLQNVERGQIEVSLEWVPLSGF----------------------------


Phvul.008G232800.1              ------------------------------------------------------------
Glyma02g41520.2                 ------------------------------------------------------------
Gorai.011G262100.2              ------------------------------------------------------------
Thecc1EG042750t1                ------------------------------------------------------------
orange1.1g035563m               ------------------------------------------------------------
Eucgr.J00003.2                  ------------------------------------------------------------
GSVIVT01016533001               ------------------------------------------------------------
Cucsa.010870.1                  ------------------------------------------------------------
evm.model.supercontig_1.414     ------------------------------------------------------------
ppa012756m                      ------------------------------------------------------------
mrna26501.1-v1.0-hybrid         ------------------------------------------------------------
Potri.010G203100.1              ------------------------------------------------------------
cassava4.1_018256m              ------------------------------------------------------------
27383.m000160                   ------------------------------------------------------------
Lus10040291                     ------------------------------------------------------------
gi|107738044|gb|ABF83620.1|     ------------------------------------------------------------
906967                          ------------------------------------------------------------
Carubv10018176m                 ------------------------------------------------------------
Thhalv10010786m                 ------------------------------------------------------------
Bra014740                       ------------------------------------------------------------
PGSC0003DMP400048242            ------------------------------------------------------------
Solyc04g011540.2.1              ------------------------------------------------------------
Sb03g039490.1                   ------------------------------------------------------------
GRMZM2G082199_T01               ------------------------------------------------------------
Si003207m                       ------------------------------------------------------------
Pavirv00049079m                 ------------------------------------------------------------
Bradi2g54660.2                  ------------------------------------------------------------
gi|115440979|ref|NP_001044769.  ------------------------------------------------------------
mgv1a025637m                    ------------------------------------------------------------
Aquca_027_00377.1               ------------------------------------------------------------
gi|4164539|gb|AAD05496.1|       ------------------------------------------------------------
Cre01.g015500.t1.2              APTPPAYGYGYPPAAYQSSASYSYPPPAPAPQPAYQQSASYHYPPAAAAPAPAAYPGYSA
Vocar20006692m                  THQPATVASGWP--------------VGPAHAQPRIEGDAWCWHRCAACP----------
148785                          ------------------------------------------------------------
63427                           ------------------------------------------------------------
109018_Ostreococcua             GKARDQPNRDPELPAAIRAKLNPFDPIGSLITIMGPNMARNIILALCILACLAVCCSLAV
Pp1s33_273V6.1                  ------------------------------------------------------------


Phvul.008G232800.1              ---------------
Glyma02g41520.2                 ---------------
Gorai.011G262100.2              ---------------
Thecc1EG042750t1                ---------------
orange1.1g035563m               ---------------
Eucgr.J00003.2                  ---------------
GSVIVT01016533001               ---------------
Cucsa.010870.1                  ---------------
evm.model.supercontig_1.414     ---------------
ppa012756m                      ---------------
mrna26501.1-v1.0-hybrid         ---------------
Potri.010G203100.1              ---------------
cassava4.1_018256m              ---------------
27383.m000160                   ---------------
Lus10040291                     ---------------
gi|107738044|gb|ABF83620.1|     ---------------
906967                          ---------------
Carubv10018176m                 ---------------
Thhalv10010786m                 ---------------
Bra014740                       ---------------
PGSC0003DMP400048242            ---------------
Solyc04g011540.2.1              ---------------
Sb03g039490.1                   ---------------
GRMZM2G082199_T01               ---------------
Si003207m                       ---------------
Pavirv00049079m                 ---------------
Bradi2g54660.2                  ---------------
gi|115440979|ref|NP_001044769.  ---------------
mgv1a025637m                    ---------------
Aquca_027_00377.1               ---------------
gi|4164539|gb|AAD05496.1|       ---------------
Cre01.g015500.t1.2              PPAYPGYPAYGAVY-
Vocar20006692m                  ---------------
148785                          ---------------
63427                           ---------------
109018_Ostreococcua             FIINDVLSAYINIAK
Pp1s33_273V6.1                  ---------------
