# Supplementary material for: Vascular gene expression: a hypothesis
Source: Front Plant Sci. 2013 Jul 17;4:261. doi: 10.3389/fpls.2013.00261 (PMC3713349; doi:10.3389/fpls.2013.00261)
Supplement: Figure S6 — FT unrooted tree. Full length protein sequences were aligned with ClustalX2. The alignment parameters used were: Pairwise alignment: Gap opening 35, Gap extension 0.7; Multiple alignment: Gap opening 15, Gap extension 0.3. Evolutionary analyses were conducted in MEGA5. The evolutionary Phylogenetic reconstruction was inferred using the maximum likelihood statistical method. Bootstrap values higher than 70% are shown (1000 replicates). [file 52375_Ruiz-Medrano_DataSheet7.ZIP › ALTERED PHLOEM DEVELOPMENT (APL).aln]

CLUSTAL W (1.7) multiple sequence alignment


149357                       ------------------------------------------------------------
Pp1s13_270V6.1               ------------------------------------------------------------
Sb04g004930.1                ------------------------------------------------------------
GRMZM2G052544_T01            ------------------------------------------------------------
Si017608m                    ------------------------------------------------------------
Pavirv00023031m              ------------------------------------------------------------
LOC_Os02g07770.1             ------------------------------------------------------------
Bradi3g05500.1               ------------------------------------------------------------
cassava4.1_022585m           ------------------------------------------------------------
30017.m000317                ------------------------------------------------------------
GSVIVT01036717001            ------------------------------------------------------------
Gorai.013G146200.1           ------------------------------------------------------------
Thecc1EG033672t1             ------------------------------------------------------------
Potri.008G081800.2           ------------------------------------------------------------
Phvul.005G047600.2           ------------------------------------------------------------
Glyma15g41740.1              ------------------------------------------------------------
orange1.1g017491m            ------------------------------------------------------------
evm.model.supercontig_32.94  ------------------------------------------------------------
Aquca_030_00287.1            ------------------------------------------------------------
ppa007417m                   ------------------------------------------------------------
MDP0000609912                ------------------------------------------------------------
mrna19709.1-v1.0-hybrid      ------------------------------------------------------------
Cucsa.239950.2               ------------------------------------------------------------
Eucgr.F04475.1               ------------------------------------------------------------
gi|18412370_APL              ------------------------------------------------------------
Carubv10020551m              ------------------------------------------------------------
Thhalv10018760m              ------------------------------------------------------------
477109                       ------------------------------------------------------------
Bra035118                    ------------------------------------------------------------
PGSC0003DMP400017058         ------------------------------------------------------------
Solyc12g017370.1.1           ------------------------------------------------------------
mgv1a008004m                 ------------------------------------------------------------
Lus10001754                  ------------------------------------------------------------
Cre12.g495100.t1.2           AERAAGGPNAASEDDWLLEFWPEPAADFPAPVAPMLSQHQDAAQLPEAMPQQQGLALGGY
Vocar20013334m               AERASSTAIGTEDDWLLEFWPEPAAADFLGPIPGTMQPQQQHHQQHLNASQLSELLPQHG
60184                        ETTFWPEFNEDGGADEDQAIDDFLNVLLEIDTETLESQGEGGGGTAKGKISSSRGDRIRA
46620                        ------------------------------------------------------------


149357                       ------------------------------------------------------------
Pp1s13_270V6.1               ------------------------------------------------------------
Sb04g004930.1                ------------------------------------------------------------
GRMZM2G052544_T01            ------------------------------------------------------------
Si017608m                    ------------------------------------------------------------
Pavirv00023031m              ------------------------------------------------------------
LOC_Os02g07770.1             ------------------------------------------------------------
Bradi3g05500.1               ------------------------------------------------------------
cassava4.1_022585m           ------------------------------------------------------------
30017.m000317                ------------------------------------------------------------
GSVIVT01036717001            ------------------------------------------------------------
Gorai.013G146200.1           ------------------------------------------------------------
Thecc1EG033672t1             ------------------------------------------------------------
Potri.008G081800.2           ------------------------------------------------------------
Phvul.005G047600.2           ------------------------------------------------------------
Glyma15g41740.1              ------------------------------------------------------------
orange1.1g017491m            ------------------------------------------------------------
evm.model.supercontig_32.94  ------------------------------------------------------------
Aquca_030_00287.1            ------------------------------------------------------------
ppa007417m                   ------------------------------------------------------------
MDP0000609912                ------------------------------------------------------------
mrna19709.1-v1.0-hybrid      ------------------------------------------------------------
Cucsa.239950.2               ------------------------------------------------------------
Eucgr.F04475.1               ------------------------------------------------------------
gi|18412370_APL              ------------------------------------------------------------
Carubv10020551m              ------------------------------------------------------------
Thhalv10018760m              ------------------------------------------------------------
477109                       ------------------------------------------------------------
Bra035118                    ------------------------------------------------------------
PGSC0003DMP400017058         ------------------------------------------------------------
Solyc12g017370.1.1           ------------------------------------------------------------
mgv1a008004m                 ------------------------------------------------------------
Lus10001754                  ------------------MFHGHVKKPSTTITTASGGHHHNHNNNNNNSGGSGGMMINSH
Cre12.g495100.t1.2           GLTQQPSDFMQTGMPGFDAFSSGKAATLGLPLLADPQRASTDGASALMNAAQQSSEYMLA
Vocar20013334m               SLQMGQFNLNNTTAPNEYLPGLQFDAAYGGKTNALAGLSGLLPEPQRTSTDGASALLQSS
60184                        EASVADPRGTSYSRGVGAVFDEGAHHHHLSHETAAADLLTQHQLRQQVDTQMSSHARHLS
46620                        ------------------------------------------------------------


149357                       -----MYQMK--KYPSPQLIPHRG----GAMPAQSEPLYIASGG----------DSVVSS
Pp1s13_270V6.1               -----MYQVQGKNYTNMELVPANG----AQSASSNQDIPSAYGATFSS------DGGVSS
Sb04g004930.1                -----MFPSKKATSSAAAAAAAA---VSSNDRQAMCVQQGDSGS-----------GLVLT
GRMZM2G052544_T01            -----MFPSKKATSSAAAAAAAV---SSNDSRQQAMCVQADSGS-----------GLVLT
Si017608m                    -----MFSSKKATSAAAAAAAVS---SND----RQMCVQGDSG-------------LVLT
Pavirv00023031m              -----MFPSKKATS---AAAAVS---SND----RPMCVQGDSG-------------LVLT
LOC_Os02g07770.1             -----------------------------------MCVQGDSG-------------LVLT
Bradi3g05500.1               -----------------------------------MCVQGDSG-------------LVLT
cassava4.1_022585m           -----MFHAKKPSTMNSN--------------DRPMCVQGDSG-------------LVLT
30017.m000317                --------------MNSH--------------DRPMCVQGDSG-------------LVLT
GSVIVT01036717001            -----MFHHKKPSTMNSH--------------DRPMCVQGDSG-------------LVLT
Gorai.013G146200.1           -----MFQPKKPTTMNSH--------------DRPMCVQGDSG-------------LVLT
Thecc1EG033672t1             -----MFQPKKPSTMNSH--------------DRAMCVQGDSG-------------LVLT
Potri.008G081800.2           -----MFHTKKPSTMNSH--------------DRPMCVQ-DSG-------------LVLT
Phvul.005G047600.2           --MERMFPPKKPSTMNSH--------------DRPMCVQGDSG-------------LVLT
Glyma15g41740.1              --MERMFPPKKPSTMNSH--------------DRPMCVQGDSG-------------LVLT
orange1.1g017491m            ----MFQHHKKPSSMNSHH-------------DRPLCVQGDSG-------------LVLT
evm.model.supercontig_32.94  -----MFHSKKPSTMNSH--------------DRPMCVQGDSG-------------LVLT
Aquca_030_00287.1            -----MFHCKKP-TMNSH--------------ERSMSIQGDSG-------------LVLT
ppa007417m                   MFQHPHQHHKKPSTMNSHD--------------RPMCVQGDSG-------------LVLT
MDP0000609912                MFQH--QHHKKPSTMNSHD--------------RPMCVQGDSG-------------LVLT
mrna19709.1-v1.0-hybrid      --------------MNSHES------------HRPMCVQGDSG-------------LVLT
Cucsa.239950.2               -----MFHPKKASTMNSH--------------DRGMCVQGDSG-------------LVLT
Eucgr.F04475.1               -----MFHPKKPSGMNSH--------------ERGMCVQGDSG-------------LVLT
gi|18412370_APL              ------------------------------------------------------------
Carubv10020551m              -----MFHAKKPSSMNGSYE------------NRAMCVQGDSG-------------LVLT
Thhalv10018760m              -----MFHAKKPSSMNGSYE------------NRAMCVQGDSG-------------LVLT
477109                       --------------MNGSYE------------NRAMCVQGDSG-------------LVLT
Bra035118                    -----MFHAKKPSSMNGSYE------------NRAMCVQGDSG-------------LVLT
PGSC0003DMP400017058         --------------MNSHDR------------P--MCVQGDSG-------------LVLT
Solyc12g017370.1.1           -----MFHAKKPSTMNSHDR------------P--MCVQGDSG-------------LVLT
mgv1a008004m                 ----MFQTTKKATSMNNPHE------------PRGMCVQGDSG-------------LVLT
Lus10001754                  HSHHQHQHHHHQQQQHHHDRNTGGGGGMSSSSSGCHVQQGDSG-------------LVLT
Cre12.g495100.t1.2           PGMGGMPHLLAPSVGTALPGTGHTGFADLSMGGMAGGIPGLGGPGIMHGQYFMQPQRAAT
Vocar20013334m               DFMLPMGGVAHPLMQPQNCLAGLPQPAFPDLPPLGGGLGGGSPFLMPG------HFMAAS
60184                        DPMAGTGGQFGGIGDGWHPPGMADFSIFAQQFQHNNPALGGFGVAGSATARDRTAGPNGG
46620                        ----MAVEGLTIYHIKSHLQKYR----------LNVRLPGESGD-----------MISGP


149357                       IEPKPRLRWTPELHERFVEAVTQLGGADKATPKSVMRVMGVKGLTLYHLKSHLQKYRLGM
Pp1s13_270V6.1               ADPKPRLRWTPELHERFVDAVERLGGADKATPKSVMRVMAVKGLTLYHLKSHLQKFRLGK
Sb04g004930.1                TDPKPRLRWTVELHERFVDAVTQLGGPDKATPKTIMRVMGVKGLTLYHLKSHLQKFRLGK
GRMZM2G052544_T01            TDPKPRLRWTVELHERFVDAVTQLGGPDKATPKTIMRVMGVKGLTLYHLKSHLQKFRLGK
Si017608m                    TDPKPRLRWTVELHERFVDAVTQLGGPDKATPKTIMRVMGVKGLTLYHLKSHLQKFRLGK
Pavirv00023031m              TDPKPRLRWTVELHERFVDAVTQLGGPDKATPKTIMRVMGVKGLTLYHLKSHLQKFRLGK
LOC_Os02g07770.1             TDPKPRLRWTVELHERFVDAVTQLGGPDKATPKTIMRVMGVKGLTLYHLKSHLQKFRLGK
Bradi3g05500.1               TDPKPRLRWTVELHERFVDAVAQLGGPDKATPKTIMRVMGVKGLTLYHLKSHLQKFRLGK
cassava4.1_022585m           TDPKPRLRWTVELHERFVDAVTQLGGPDKATPKTIMRVMGVKGLTLYHLKSHLQKFRLGK
30017.m000317                TDPKPRLRWTVELHERFVDAVTQLGGPDKATPKTIMRVMGVKGLTLYHLKSHLQKFRLGK
GSVIVT01036717001            TDPKPRLRWTVELHERFVDAVTQLGGPDKATPKTIMRVMGVKGLTLYHLKSHLQKFRLGK
Gorai.013G146200.1           TDPKPRLRWTVELHERFVDAVTQLGGPDKATPKTIMRVMGVKGLTLYHLKSHLQKFRLGK
Thecc1EG033672t1             TDPKPRLRWTVELHERFVDAVTQLGGPDKATPKTIMRVMGVKGLTLYHLKSHLQKFRLGK
Potri.008G081800.2           TDPKPRLRWTVELHERFVDAVAQLGGPDKATPKTIMRVMGVKGLTLYHLKSHLQKFRLGK
Phvul.005G047600.2           TDPKPRLRWTVELHERFVDAVTQLGGPDKATPKTIMRVMGVKGLTLYHLKSHLQKFRLGK
Glyma15g41740.1              TDPKPRLRWTVELHERFVDAVTQLGGPDKATPKTIMRVMGVKGLTLYHLKSHLQKFRLGK
orange1.1g017491m            TDPKPRLRWTVELHERFVDAVTQLGGPDKATPKTIMRVMGVKGLTLYHLKSHLQKFRLGK
evm.model.supercontig_32.94  TDPKPRLRWTVELHERFVDAVTQLGGPDKATPKTIMRVMGVKGLTLYHLKSHLQKFRLGK
Aquca_030_00287.1            TDPKPRLRWTVELHERFVDAVTQLGGPDKATPKTIMRVMGVKGLTLYHLKSHLQKFRLGK
ppa007417m                   TDPKPRLRWTVELHERFVDAVTQLGGPDKATPKTIMRVMGVKGLTLYHLKSHLQKFRLGK
MDP0000609912                TDPKPRLRWTVELHERFVDAVTQLGGPDKATPKTIMRVMGVKGLTLYHLKSHLQKFRLGK
mrna19709.1-v1.0-hybrid      TDPKPRLRWTVELHERFVDAVTQLGGPDKATPKTIMRVMGVKGLTLYHLKSHLQKFRLGK
Cucsa.239950.2               TDPKPRLRWTVELHERFVDAVTQLGGPDKATPKTIMRVMGVKGLTLYHLKSHLQKFRLGK
Eucgr.F04475.1               TDPKPRLRWTVELHERFVDAVTQLGGPDKATPKTIMRVMGVKGLTLYHLKSHLQKFRLGK
gi|18412370_APL              -----------------------------------MRVMGVKGLTLYHLKSHLQKFRLGK
Carubv10020551m              TDPKPRLRWTVELHERFVDAVAQLGGPDKATPKTIMRVMGVKGLTLYHLKSHLQKFRLGK
Thhalv10018760m              TDPKPRLRWTVELHERFVDAVAQLGGPDKATPKTIMRVMGVKGLTLYHLKSHLQKFRLGK
477109                       TDPKPRLRWTVELHERFVDAVAQLGGPDKATPKTIMRVMGVKGLTLYHLKSHLQKFRLGK
Bra035118                    TDPKPRLRWTVELHERFVDAVAQLGGPDKATPKTIMRVMGVKGLTLYHLKSHLQKFRLGK
PGSC0003DMP400017058         TDPKPRLRWTVELHERFVDAVTQLGGPDKATPKTIMRVMGVKGLTLYHLKSHLQKFRLGK
Solyc12g017370.1.1           TDPKPRLRWTVELHERFVDAVTQLGGPDKATPKTIMRVMGVKGLTLYHLKSHLQKFRLGK
mgv1a008004m                 TDPKPRLRWTVELHERFVDAVTQLGGPDKATPKTIMRVMGVKGLTLYHLKSHLQKFRLGK
Lus10001754                  TDPKPRLRWTVELHERFVDAVTQLGGPDKATPKTIMRVMGVKGLTLYHLKSHLQKFRLGK
Cre12.g495100.t1.2           GPAKSRLRWTPELHNRFVNAVNSLGGPDKATPKGILKLMGVDGLTIYHIKSHLQKYRLNI
Vocar20013334m               GPPKSRLRWTPELHNRFVAAVNQLGGPDRATPKGILKLMCLEGLTIYHIKSHLQKYRLNI
60184                        NDGKMRLRWTPELHKRFVDAVNRLGGLELATPKGIMQLMEVDGMTIQHVKSHLQKYRLQD
46620                        DESEEPSRRKRRSRSHGQASSRRRSSRQRKRRSRSSDEDSDEDDMEDEDMDDDENFEEGI


149357                       QMHKENNG-DGKKEGG--------------------------------------------
Pp1s13_270V6.1               QLHRDSSGHEGAKGGS--------------------------------------------
Sb04g004930.1                QPHKEFNEHSVKDA----------------------------------------------
GRMZM2G052544_T01            QPHKEFNEHSVKDA----------------------------------------------
Si017608m                    QPHKEFNDHSVKD-----------------------------------------------
Pavirv00023031m              QPHKEFNDHSVKD-----------------------------------------------
LOC_Os02g07770.1             QPHKEFSEHSVKE-----------------------------------------------
Bradi3g05500.1               QPHKDFNDHAVKDA----------------------------------------------
cassava4.1_022585m           QPHKEFNDHSIKDAQ---------------------------------------------
30017.m000317                QPHKEFSDPSIKDGP---------------------------------------------
GSVIVT01036717001            QPHKEFNDHSIKDAS---------------------------------------------
Gorai.013G146200.1           QPHKEINDHSMKD-----------------------------------------------
Thecc1EG033672t1             QPHKEFNDHSIKD-----------------------------------------------
Potri.008G081800.2           QLHKEFNDHSIKDAS---------------------------------------------
Phvul.005G047600.2           QPHKEFNDHSIKDGMRAS------------------------------------------
Glyma15g41740.1              QPHKEFNDHSIKDGMRAS------------------------------------------
orange1.1g017491m            QPHKEFNDHSIKDGKLAGE-----------------------------------------
evm.model.supercontig_32.94  QPHKEFNDHSIKDGERAS------------------------------------------
Aquca_030_00287.1            QPHKEFNDHSIKEA----------------------------------------------
ppa007417m                   QPHKEFNDHSLKDHAS--------------------------------------------
MDP0000609912                QPHKEFNDHSIKDHAS--------------------------------------------
mrna19709.1-v1.0-hybrid      QPHKEFNDHSIKDHAS--------------------------------------------
Cucsa.239950.2               QPHKEFNDHSIKDGMRAS------------------------------------------
Eucgr.F04475.1               QPHKEFNDHSIKDGKRAS------------------------------------------
gi|18412370_APL              QPHKEYGDHSTKEGSRA-------------------------------------------
Carubv10020551m              QPHREYGDHSTKEGSRA-------------------------------------------
Thhalv10018760m              QPHKEYGDHSTKEGSRA-------------------------------------------
477109                       QPHKEYGDHSTKEGSRA-------------------------------------------
Bra035118                    QPHKEYGDHSTKEGSRA-------------------------------------------
PGSC0003DMP400017058         QPHKEFNDHSVKDGDRA-------------------------------------------
Solyc12g017370.1.1           QPHKEFNDHSVKDGDRA-------------------------------------------
mgv1a008004m                 QPHKDFHDHSMKDD----------------------------------------------
Lus10001754                  QPHKELNDHSLKDAAS--------------------------------------------
Cre12.g495100.t1.2           RLPGESGLAGDSADGSDGERSDGEGGVRRATSLERADTMSGMAGGAAAALGRAGGTPGGA
Vocar20013334m               RLPGEAMQGDSADTDASDGEGGAAVPSAPLDPSGYG------------------------
60184                        PGDRDVLDGDGKRG----------------------------------------------
46620                        SRARPGTSVSGINGSSPHG-----------------------------------------


149357                       -------------------------------------------------------AKAQT
Pp1s13_270V6.1               -------------------------------------------------------ADIQV
Sb04g004930.1                ------------------------------------------------------AAAMEM
GRMZM2G052544_T01            ------------------------------------------------------AAAMEM
Si017608m                    ------------------------------------------------------AAAMEM
Pavirv00023031m              ------------------------------------------------------AAAMEM
LOC_Os02g07770.1             ------------------------------------------------------AAAMEM
Bradi3g05500.1               ------------------------------------------------------AAAMEM
cassava4.1_022585m           --------------------------------------------------------ALDL
30017.m000317                --------------------------------------------------------ALDL
GSVIVT01036717001            --------------------------------------------------------ALEL
Gorai.013G146200.1           ----------------------------------------------------------DL
Thecc1EG033672t1             ----------------------------------------------------------DL
Potri.008G081800.2           --------------------------------------------------------ALDL
Phvul.005G047600.2           --------------------------------------------------------ALEL
Glyma15g41740.1              --------------------------------------------------------ALEL
orange1.1g017491m            ------------------------------------------------------RRGLDL
evm.model.supercontig_32.94  --------------------------------------------------------ALDL
Aquca_030_00287.1            ---------------------------------------------------------LDL
ppa007417m                   --------------------------------------------------------PLDL
MDP0000609912                --------------------------------------------------------PLDL
mrna19709.1-v1.0-hybrid      --------------------------------------------------------SLDL
Cucsa.239950.2               --------------------------------------------------------GLEL
Eucgr.F04475.1               --------------------------------------------------------ALEL
gi|18412370_APL              -------------------------------------------------------SAMDI
Carubv10020551m              -------------------------------------------------------SAMDI
Thhalv10018760m              -------------------------------------------------------SAMDI
477109                       -------------------------------------------------------SAMDI
Bra035118                    -------------------------------------------------------SAMDI
PGSC0003DMP400017058         -------------------------------------------------------TSLEL
Solyc12g017370.1.1           -------------------------------------------------------TSLEL
mgv1a008004m                 -------------------------------------------------------SSLEL
Lus10001754                  --------------------------------------------------------ALDL
Cre12.g495100.t1.2           LISPGLAGGTSSTGGMAAGGGGGGGLVTEPSISRGTVLNAAGAVATAAPAAAAPAGGSAA
Vocar20013334m               --------GETQSALGGGGVGGAAAAAAAAAAAAAAAPAEPTVSISAHGRSSARRVGGGG
60184                        ------------------------------------------------------------
46620                        -------------------------------------------------------GSPRG


149357                       TGSQNSMNSNLS-----DGYEINRALSMQMEVQRKLHEQLEVQKHLQLRIEAQSKYLQNI
Pp1s13_270V6.1               TISACSDGPSTPKPQNQESFQISEAIRMQMEVQRRLQEQLEIQRQLQLRIEAQGKYLQSI
Sb04g004930.1                QRNAASSSGMMGRSMNDRSVHMNEAIRMQMEVQRRLHEQLEVQRHLQMRIEAQGKYMQSI
GRMZM2G052544_T01            QRNAASSSGMMGRSMNDRSVHMNEAIRMQMEVQRRLHEQLEVQRHLQMRIEAQGKYMQSI
Si017608m                    QRNAASSSGMMGRSMNDRSVHMNEAIRMQMEVQRRLHEQLEVQKHLQMRIEAQGKYMQSI
Pavirv00023031m              QRNAASSSGIMGRSMNDRSVHMNEAIRMQMEVQRRLHEQLEVQKHLQMRIEAQGKYMQSI
LOC_Os02g07770.1             QRNAASSSGIMGRSMN-HDRNVNDAIRMQMEVQRRLHEQLEVQKHLQMRIEAQGKYMQSI
Bradi3g05500.1               HRNAASSSGMMGRNMNDRNVHMNEAIRMQMEVQRRLHEQLEVQKHLQMRIEAQGKYMQSI
cassava4.1_022585m           QRSGGSSSVMMSRSMND-NSHMVDATRMQMEVQRRLHEQLEVQRHLQLRMEAHGKYMQNM
30017.m000317                QRSAASTSAMMGRSMN----------EMQMEVQRRLHEQLEVQRHLQLRIEAHGKYMQNM
GSVIVT01036717001            QRNIASSSGVMSRNTN----------EMQMEVQRRLHEQLEVQRHLQLRIEAQGKYMQTI
Gorai.013G146200.1           QRSAASSSGMMARSMN----------EMQMEVQRRLHEQLEVQRHLQLRIEAQGKYMQSI
Thecc1EG033672t1             QRNAASSSGMIARSMN----------EMQMEVQRRIHEQLEVQRHLQLRIEAQGKYMQSI
Potri.008G081800.2           QRSAASSSGMISRSMN----------EMQMEVQRRLHEQLEVQRHLQLRTEAQGKYIQSL
Phvul.005G047600.2           QRNTASSSAMIGRNMN----------EMQIEVQRRLHEQLEVQKHLQLRIEAQGKYMQSI
Glyma15g41740.1              QRNTASSSAMIGRNMN----------EMQIEVQRRLHEQLEVQKHLQLRIEAQGKYMQSI
orange1.1g017491m            QRNTASSSGVIGRSMN----------EMQMEVQRRLHEQLEVQRHLQLRIEAQGKYMQSI
evm.model.supercontig_32.94  QRSAASSSGIIGRSMN----------EMQMEVQRRLHEQLEVQRHLQLRIEAQGKYMQSI
Aquca_030_00287.1            QRNASSSSGLMGRSMNDRNVHISEALRMQMEVQRRLHEQLEVQKHLQLRIEAQGKYMQNI
ppa007417m                   QRNSASSSAMIGRSMN----------EMQMEVQRRLHEQLEVQKHLQLRIEAQGKYMQSI
MDP0000609912                QRNSASSSAIIGRSMN----------EMQMEVQRRLHEQLEVQKHLQLRIEAQGKYMQSI
mrna19709.1-v1.0-hybrid      QRSSASSSGIIGRSMN----------EMQMEVQRRLHEQLEVQKHLQLRIEAQGKYMQSI
Cucsa.239950.2               HRNTASSSNMINRTMN----------EMQMEVQRRLHEQLEVQRHLQLRIEAQGKYMQSI
Eucgr.F04475.1               QRSSASSSAMIGRSMN----------EMQMEVQRRLHEQLEVQRHLQLRIEAQGKYMQAM
gi|18412370_APL              QRNVASSSGMMSRNMN----------EMQMEVQRRLHEQLEVQRHLQLRIEAQGKYMQSI
Carubv10020551m              QRNVASSSGMMSRNMN----------EMQMEVQRRLHEQLEVQRHLQLRIEAQGKYMQTI
Thhalv10018760m              QRNVASSSGMMSRNMN----------EMQMEVQRRLHEQLEVQRHLQLRIEAQGKYMQSI
477109                       QRNVASSSGMMSRNMN----------EMQMEVQRRLHEQLEVQRHLQLRIEAQGKYMQSI
Bra035118                    QRNVASSSGMISRNMN----------EMQMEVQRRLHEQLEVQRHLQLRIEAQGKYMQSI
PGSC0003DMP400017058         QRNSASSSGMIGRNMN----------EMQMEVQRRLHEQLEVQRHLQLRIEAQGKYMQTI
Solyc12g017370.1.1           QRNSASSSGMIGRNMN----------EMQMEVQRRLHEQLEVQRHLQLRIEAQGKYMQTI
mgv1a008004m                 QRNNASSSGMLGRSMN----------EMQMEVNRRLHEQLEVQRHLQLRIEAHGKYMQTI
Lus10001754                  QRNLPSSSGMMGRSMN----------EMQMEVQRRLHEQLEVQRHLQLRIEAQGKYMQSM
Cre12.g495100.t1.2           VKRPAGTSLSSGSTASATRRNLEEALLFQMELQKKLHEQLETQRQLQLSLEAHGRYIASL
Vocar20013334m               PAAAGGTSGSSGSAPSNTRRHLEEALLFQMELQKKLHEQLESQRQLQLSLEAHGRYIASL
60184                        REGDDAGAAAGGKRVR----------RRPSAAERSAARARAAEQKAREEREAAAAAAAAA
46620                        GSPRGVEPLEVPDLDPEKQHSLEEALLKQMDMQKRLHEQLEEQRRLQLSLEAHGRYITSL


149357                       LEKARDAFVGHIPTSAELEAAHAELTELAK------------------------------
Pp1s13_270V6.1               LEKAKEALGSHIGASPGLETVHAELTELAS------------------------------
Sb04g004930.1                LEKAYQTIAAGDVAACP---AAGYKSLLGN----------------------HHQAMLDV
GRMZM2G052544_T01            LEKAYQTIATGDLAACSPV-AAGYKSLLG-----------------------NPQAMLDV
Si017608m                    LEKAYQTIASGDVAACP---AGGYKSLGN-------------------------PAIVDV
Pavirv00023031m              LEKAYQTLASGDVAACP---AG-YKSLSN-------------------------QAILDV
LOC_Os02g07770.1             LEKAYQTLAAGDVAAAVACGPAGYKSLGN-----------------------HQAAVLDV
Bradi3g05500.1               LEKAYQSLGSGEP-------AAGYKSLGG---------------------------VLDV
cassava4.1_022585m           LEKAYQTLAS-ENMASGIYKGIG--------------------------NQGVPDMGG--
30017.m000317                LEKAYQTLAG-ENMASGSYKGIG--------------------------NQGVPDLG---
GSVIVT01036717001            LEKACQTLAG-ENMALGNYKGIG--------------------------NQGVPDMG---
Gorai.013G146200.1           LEKACQTLAG-ENMASGGYKGMG--------------------------NQGVPDIG---
Thecc1EG033672t1             LEKACQTLAG-ENMAAGGYKGMG--------------------------NQGVPDMG---
Potri.008G081800.2           LEKACQTLAGDQDLASGSYKGIG--------------------------NQGVPDMG---
Phvul.005G047600.2           LEKAYQTLAG-ENMASAATNLKGGIVPH---------------------Q--IPDMG---
Glyma15g41740.1              LEKAYQTLAG-ENMASAATNLKGAIVPH---------------------HQGIPDMGV--
orange1.1g017491m            LEKACQTLASGETVTPASFKGTIG-------------------------NQAVPDVG---
evm.model.supercontig_32.94  LEKACQTLAGENNIAAAAASYKGLG------------------------NHCGADMG---
Aquca_030_00287.1            LEKACQTLAS-DNMASGSYKSVN--------------------------NQEVSDMS---
ppa007417m                   LEKACQTLAGENNMAAAAG-SYKGNIGN----------------------QGVNPADMG-
MDP0000609912                LEKACQTLAGENNMAAAAG-SYKGNIAN----------------------QSVNPXDMG-
mrna19709.1-v1.0-hybrid      LEKACQTLAGENNMTAAAAGSYKGNIGN---------------------NQGVNHADMG-
Cucsa.239950.2               LEKACQTLAGENMAASGGYKAMGGIPNNNNN------------------QQGIADMTGAG
Eucgr.F04475.1               LEKACQTLAG-ESMVLHNSSGAGYHNHKTPS----------------NMPNPMNSIGGGA
gi|18412370_APL              LERACQTLAGENMAAATAAAAVGGG------------------------YKGNLGSSSLS
Carubv10020551m              LERACQTLAGENMAAA----AVGGG------------------------YKGNLGSSSLS
Thhalv10018760m              LERACQTLAGENMAAATAAATAGGG------------------------YKGNLGSSSLS
477109                       LERACQTLAGENMAAATAAAAVGGG------------------------YKGNLGSSSLS
Bra035118                    LERACQTLAGENMAAA---VAAGGG------------------------YKTNLGSTSLS
PGSC0003DMP400017058         LEKACQTLGGEENMALPTRTFKGIG------------------------NHQGGLIPDIS
Solyc12g017370.1.1           LEKACQTLGGEENMSLPTRTFKGIG------------------------NHQGGLIPDIS
mgv1a008004m                 LEKACQTLAGENNMAAAAAAASGS-------------------------YNKAAVGPDMS
Lus10001754                  LEKACQTLAAGEQQHHTYSSSTTSNPNNSSSKVASD----HHHHHNPHHGMHNSSSVEHL
Cre12.g495100.t1.2           MEQEGLTSRLPELSGGAPAAAPVAAGGAAGGMIAPPPPQQQLQHQPQLLQPQGSLPAGGS
Vocar20013334m               MEQEGLTGKLPELGTAPQLGGGSAAAAAAAAVQRRASGGLAPPSSSAHQHQHPTRSQSNG
60184                        AEAAAEAIDAERRMSSGGHGDLLGMEGG--------------------------------
46620                        IQKKGLEGLPPQTKEALDAALVPPQGSG--------------------------------


149357                       -GTLEG---FEFTVPPLPELPSPSSETKAANQTPAAPTGKKSTTSNLTLNQ---------
Pp1s13_270V6.1               -KVNSEPMNMCFPPLTLPELPTQSADARIGNLPRQESRVSDSSSQKSHVTNG--------
Sb04g004930.1                CSLKDM--GPSMGFPSLQDLHMYGGGG--HLDLQQQMERP--MEAFFASC------DIG-
GRMZM2G052544_T01            CSLKDM--APSMGFPSLQDLHMYGGGGGHCLDLQQQMERP--MEAFFASC------DIG-
Si017608m                    CSFKDI--GPSMGFASLQDLHMYGGGH---LDLQHQMERP--MEAFFANC------DMG-
Pavirv00023031m              CSLKDM--GPSMGFASLQDLHMYGGGH---LDLQQPMERP--MEAFFANC------EIG-
LOC_Os02g07770.1             C---------SMGFPSLQDLHMYGGAGGGHLDLQQQQPPASTMESFFACG------DGGG
Bradi3g05500.1               CSIKDIG-AASMGFPSLQDLHLYG-------DLQQN--QP--IESFFACS------DGGI
cassava4.1_022585m           -GMKDFS---PLNFSLFQDLN-IYGGDQLD--LQHNMERQSSLDGYMQN---------ND
30017.m000317                -AMKDFG---PLNFPQFQDLN-IYGGDQLD--LQQNMDR-PSLDGFMPN---------ND
GSVIVT01036717001            -AMKDFGS--SLNFPSLQDLN-IYGGDQLD--LQQSMDR--SLDGFIQN---------TE
Gorai.013G146200.1           -AMKDFG---PLNFPPFQDLN-IYGGDQLD--LPHNMDR-PLVDGFISN---------ND
Thecc1EG033672t1             -AMKDFG---PLNFPPFQDLN-IYGGDQLD--LQQNMDR-PSLDAFMPN---------ND
Potri.008G081800.2           -AMKDFG---PLNFPPFQDLN-IYGSGQLD--LLHNMDR-PSLDGFMSNN--------HD
Phvul.005G047600.2           -VLKEFGS--PLGYSSFQDLENIYGGDQID--LQHNMEKPPVDHGFMSI---------ND
Glyma15g41740.1              -VMKEFGS--PLGFSSFQDLENIYGGDQID--LQQNMEKPPLDHGFMPI---------NE
orange1.1g017491m            -TMKDFCP--PLNFSQFQDLN-LYGGDQIDH-LQQNMDRQSSLDHGFMQS--------ND
evm.model.supercontig_32.94  -TMKNFVP--PLNFSSFQDLN-IYGGDQLDHHLQQNMDRSSSLDHGFMSN--------DD
Aquca_030_00287.1            -NMKDLSS--SMSFPSLQDLH-IYGGEQLD--MQQQMDR-SSLDGFSPI---------ND
ppa007417m                   -ALKDFNS--PLNFPSFQDLNIYG-GDHLDLQQN--LDRPPLD-HSFMPSN-------DN
MDP0000609912                -SLKDFNS--PLNFPSFQDLNIYG-GDHLDLQQN--LDRPPLD-HCFMPNN-------DN
mrna19709.1-v1.0-hybrid      -NLKDFNS--PLNFPSFQDLNIYGSGDHLDQLQQNSLDRPPLDHHSFMPNN-------DN
Cucsa.239950.2               GGIKDFGS--PLGFPSFQDLN-LYGGDQLD--LQQNVDG-------FMSHN-------DS
Eucgr.F04475.1               PFVKDFGSSSPLNFPSFQDLNIYGGADQLD--LHPNLDRPSLSLDSYHLPSNNN--NSHD
gi|18412370_APL              AAVGPP--PHPLSFPPFQDLN-IYGNTTDQVLDHHNFHHQNIENHFTGNN------AADT
Carubv10020551m              AAVGPP--PHPLSFPPFQDLN-IYGNTTDQVLDHHNFHHQNIENHFTASN------AADT
Thhalv10018760m              SAVGPP--PHPLSFPPFQDLN-IYGNTTDQVLDHHNFHHQNIENHFTANN------AADT
477109                       AAVGPP--PHPLSFPPFQDLN-IYGNTTDQVLDHHNFHHQNIENHFTSNN------AADT
Bra035118                    AAVGPQ--PLPLSFPPFQDLN-IYGNTTEQVLDQHNFHHQNIENHYTANN------AADT
PGSC0003DMP400017058         AAFKEFGTPP-LTFSSFQDLN-ICG---EHIDLHAQSSMGERSSSFDGFMNLSNTTT-DH
Solyc12g017370.1.1           AAFKEFGTPP-LTFSSFQDLN-ICG---EHIDLHAQSSMGERSSSFDGFMNLSNTST-DH
mgv1a008004m                 CGLKDFGPAMNNSFPSLQDLN-LYGPTDQQLLDHHHHNHMERSSSIGNINDVFNIQTNNE
Lus10001754                  VGMKDMAGQAALNFPPVQDLN-IYGNMDHGLMMSSSSNNNNNSNNINHDG-AALCLGSNN
Cre12.g495100.t1.2           SEAHAAAGAGTMVVHQQQQQHVHHHHQQQQVQMQQHARHCDTCGAGGAGGAPSGGSSMQQ
Vocar20013334m               AAVLRADGGNLVGGGAVGQASLIGTGVGGDASGGGGGGATGGGGAAMSLRPTSANVADLE
60184                        -----------HHVPPYANTGALMTTIDTTSGLPSVAHDHGARLALLGVED-------DD
46620                        -----------LSTLTHNTAPQWTPSVSEGSSLAQQVGHVMHHSTAFMLG----------


149357                       ---QQQQRDGQELDSD------QAAEIDITT-----------------------------
Pp1s13_270V6.1               -AANPEDSGGASASCE------NQASIGIQKFET--------------------------
Sb04g004930.1                --SLAKKRPISPYAD-------GKSP-MMWCDDED--------------------GKGIV
GRMZM2G052544_T01            --SLAKKRPVSPYADDD----GGKSP-MLWGEDDE--------------------GKGIV
Si017608m                    --SLGKKR-LSPYAA-------GKSP-MMWGDDEQ--------------------GKGGI
Pavirv00023031m              --SLGKKR-LNPYAA-------GKSPMMMWGDDEQ--------------------GRG-I
LOC_Os02g07770.1             --SLGKTAAKTRHYGG-----AGKSP-MMWGVDDDDDDDD----------PAGKCGGGGH
Bradi3g05500.1               GPPLGKMKRSSAGHYTA----GGKSP-MMWGSDDDGD------------------QDKDD
cassava4.1_022585m           NICLGKKRPS-PYSG------NGKGHLFWPD-DLRFQELG-SAPTCLGPQDDHLFKGDHL
30017.m000317                HICLGKKRSS-PYSG------SGKSPLIWSD-DLRLQDLG-SAPTCLGPPDD-LFKSDQ-
GSVIVT01036717001            NMCLGKKRPS-PYSG------NDP------------------------------FKGDQ-
Gorai.013G146200.1           NTCLGKKRPS-PYSG------SGKSPLIWSD-DLRLQDLG-TAPSCLGPQDD-PFKTDQ-
Thecc1EG033672t1             NICLGKKRAS-PYSG------SGKSPLIWSD-ELRLQDLG-TAASCLGPQDD-PFKSEQ-
Potri.008G081800.2           DICLGKKRTN-PYAG------SGKSPLIWSD-DLRLQDLG-SGLSCLGPQDD-PLKGDQ-
Phvul.005G047600.2           SLCLGKKRSN-PYSG------SGKSPLIWSD-DLRLQDLGGPASSCLGPQDD-PFKGDH-
Glyma15g41740.1              TLCLGKKRSNNPYSG------SGKSPLIWSD-DLRLQDLGGPASSCLGPQDD-PFKGDQ-
orange1.1g017491m            NICLGKKRPS-PYNGG---SGTGKSPLMWSD-DLRLQDLA--TPPCIGPQDD-PFKGDQ-
evm.model.supercontig_32.94  TLCLGKKRSN-PYST-----CSGKSPLIWAD-DPRLQEPS-----CLGPQDHDLFKHSAH
Aquca_030_00287.1            NICLGRRRPN-SYGS------TSKNPIIWSD-DIRLQELG-MSVPCLGSQDD-SFKNDQ-
ppa007417m                   SICLGPKKRPSPYSG------SGKSPLIWSD-DLRLQDLG-TAASCLGPQDDPFKSSDS-
MDP0000609912                NICLGPKKRPSPYSG------SGKSPLIWSD-DLRLQDLG-TAASCLGPQDDPFKSSDS-
mrna19709.1-v1.0-hybrid      INCMGSKKRPSPYNSG---NSSGKSPLIWSD-DLRLQDLG-TAASCLGPQDD-----HQ-
Cucsa.239950.2               LLCLGKKKSRPTPSTPNYGGSSGKGALDWPD-DLRLQDIGMAPPTSCVGQQEDDFKGIGG
Eucgr.F04475.1               NSGFGKKRPSPFVTGG-----SGKNPLLWSA-DDLPEHG-----------------HDQI
gi|18412370_APL              NIYLGKKRPNPNFGND-----VRKGLLMWSDQDHDLSANQ-------------SIDDEHR
Carubv10020551m              NIYLGKKRPNPNFGND-----VRKGLMMWSDQDHDLAANQ-------------PIDDEHR
Thhalv10018760m              NIYLGKKRPNPTFGNE-----VRKGLLMWSDQDQDLAGNQ-------------PLDDEHR
477109                       NIYLGKKRPNPNFGND-----VRKGLLMWSDQDHDLAANQ-------------SIDDEHR
Bra035118                    NIYLGKKRPNPSYGND-----VRKELLMWSDQDHDLSGNQ-------------AIDDEHR
PGSC0003DMP400017058         NLSLGKKRSSPYN-TS-----NGKSPFMWSD-DFRLHELG-------------SNNEDDH
Solyc12g017370.1.1           NLSLGKKRASPYN-TS-----NGKSPFMWSD-DFRLHELG-------------SNNEDDH
mgv1a008004m                 NFLANKKRPNPY----------GKSPLIWAD-DLRLQEHL-------------GSNDDND
Lus10001754                  SNSNNKKRPNPYNTTAS---TITKSSLMWSSDDLRLQEGINGGTDEDEDDGD-HHEDNDQ
Cre12.g495100.t1.2           LQAAEQQRTELVVAGRLGSMPAPASSSPLAGQAHQQQPLAGGAAHLVHVHSHTPGGQPHV
Vocar20013334m               LQLQPSASSAVAVAATAAALTAHQSHALLQPHNHHNHLQQHHKQPTQQQSQEQQQQQQRQ
60184                        HLETAARAAGLGTAGRS---PEDVSIALMKQIEMQSQLHA-------------QLMEQRK
46620                        SASATDPESSLLLDTN-----MQAAAAVWDPSQAHGLDQS--------------------


149357                       ------------------------------------------------------------
Pp1s13_270V6.1               ------------------------------------------------------------
Sb04g004930.1                DQLQMAPSMMDAA-------GIDVMDSIADVYGDAKPM-MSGDSTGSKGG----------
GRMZM2G052544_T01            DHFQMAPPMMDAA-------GIDVMDSIADVYGDAKHMTMSSDSTGSKGGG---------
Si017608m                    DHLQMAPPMMDAG-------GIDVMDSIADVYGDVKPM-MSSDSTGSKGC----------
Pavirv00023031m              DQLQMAPPMMDAA-------GIDVMDSIADVYGEAKPM-LSGDSTGSKGC----------
LOC_Os02g07770.1             HQLQMAPPPMMDG-------GIDVMDSLAADVYETKPI-MSGDSTGSKGGGYDV------
Bradi3g05500.1               QLLQMAPPMMMG---------EDMVDSIAAGVHEAAKPMMSHAMSGGG------------
cassava4.1_022585m           --IQIASQS---------VDRGSVLDSISDIYESKPP-VFQGDSVSDK------------
30017.m000317                --IQIAPPS---------MDRGTDLDSISDIYETKP--MLQGDAMGEKKFDA--------
GSVIVT01036717001            --IQIAPPS---------MDRGADMDSISDIYETKP--ILSGDPMGEKKFDGSG------
Gorai.013G146200.1           --IQLAPP-------------STELDSISEIYDAKP--VLSGDGIGEKKFEA--------
Thecc1EG033672t1             --IQIAPPS---------IDRSTDLDPISDIYEAKP--VLSGDGMGDKKYEA--------
Potri.008G081800.2           --IQIAPPL---------MDSGTDLDSLSGLYGTKP--VHQGDALDEKKLEA--------
Phvul.005G047600.2           --IQITPQGSL------DRGS-TDIDPMSDIYDSKP--VLQGEAVVGEKKFDTS------
Glyma15g41740.1              --IQIAPPGSL------DRGASTDIDPMSEIYDSKP--VLQSE----EKKFDAS------
orange1.1g017491m            --IQIAPPS-------------NDLDSISDIYETKP--VLSGDAVSSEKKFEAS------
evm.model.supercontig_32.94  DQMQIAPPNS-------IDRGADHLESISDIYETKP--VLSGDHAMADKKFES-------
Aquca_030_00287.1            --IQAASLT---------IDSGNEMDNIGDGYETKP--ILPGDSIGDRRYDAS-------
ppa007417m                   --IQIAPPS--------IERGS-EMDSISDIYESKP--MIQGE---DKKFDSA-------
MDP0000609912                --IQIAPPS--------IERGS-EIDSISDIYESKP--MLQGD---DKKFDSA-------
mrna19709.1-v1.0-hybrid      --IQIAPPS--------IERGTDQIDSISDIYESKP--MIQGD---EKKFEAG-------
Cucsa.239950.2               ---TLVAGR----------------DHLEEMYEAKPV-VSDDEGMGDHKKYDVNNNNNN-
Eucgr.F04475.1               HTPEMVDSIS------------------VDIYEAKPPPALTGGGGGDEQKPLKP------
gi|18412370_APL              IQIQMAT------------HVSTDLDSLSEIYERKS--GLSGDE----------------
Carubv10020551m              IQIQMAT------------HVSTDLDSLSEIYERKS--GLSGDE----------------
Thhalv10018760m              IQIQMAT------------HVSTDLDSLSEIYERKS--GLSSDE----------------
477109                       IQIQMAT------------HASTDLDSLSEIYERKS--GLSGDE----------------
Bra035118                    IQIQMAT------------HVSTDLDSLSEIYERKS--GLPGDE----------------
PGSC0003DMP400017058         QIIQMER----------SCNPEIDSVSD--IYESKP--LLQDE-----------------
Solyc12g017370.1.1           QIIQMER----------SCNPEIDSVSD--MYESKP--LLQDD-----------------
mgv1a008004m                 CQIHMGPPFSLDRGGSTSDHNIDDSVSDHNIYETKP--ILSGDRIHRSNNIIG-------
Lus10001754                  LQIHMDQQH---------------LQDSHILYDSKQ--LIGGEHG---------------
Cre12.g495100.t1.2           QHQDAFAGAATAAAHASPGLPQSHSHLLPADLSSNAGPDTSAGQIKPEPDMSQQQQQQEQ
Vocar20013334m               KHHNNQQQQQQHAMQPQPLSSMAGGSSGGGGGDLGAGCGLSSRMTGGGVSSALQLQQLGQ
60184                        LQQRIEAHG----------------KYLESILERQQ------------------------
46620                        --------------------------GSKQLYEEPK------------------------


149357                       ------------------------------------------------------------
Pp1s13_270V6.1               ------------------------------------------------------------
Sb04g004930.1                ------FDVKLERPSPRRPHMG-----GSPSVIG-----GGQQTRNLSYG----------
GRMZM2G052544_T01            ------FDVRLERPSLRRPHMG-----GSPSVLG-----GGQ-TRNLSYG----------
Si017608m                    ------FEGKLERPSPRRPHMGN-ERMGSPSVIG-----GQT--RNLSYG----------
Pavirv00023031m              ------FDGKLERPSPRRPHMGN-ERMGSPSVIG-----GQT--RNMSYG----------
LOC_Os02g07770.1             ----AAAASKLERPSPRRPPQL-----GSPSVMA-----GAQ-TRNLSYG----------
Bradi3g05500.1               -------ESKLERPSPRRPHLGGGQRMGSPSVIY-----G--------------------
cassava4.1_022585m           -------HTRLERPSPRR-APFPADRMS-PMINT---AGAMLREGNSTFG----------
30017.m000317                -------STKLERPSPRR-APLPTDRMS-PMIN----SGAMPQDRNSPFG----------
GSVIVT01036717001            -------SAKLGRPSPRR-APLPTDRMN-PMIN----AGAMPQ-GRSSYG----------
Gorai.013G146200.1           -------SPKLERPSPRR-AALQTERMN-PMIN----SGSVAQGRNSPFG----------
Thecc1EG033672t1             -------SPKLERPSPRR-APLQADRMN-PMIN----SGSVAQGRNSPYG----------
Potri.008G081800.2           -------SAKTERPSPRR-APLAADRMS-PMIN----TGVMPQGRNSPFG----------
Phvul.005G047600.2           --------MKLERPSPRR-APLQAERMS-PMIS----TGTMAQGRGSPFG----------
Glyma15g41740.1              -------SMKLERPSPRR-APLQAERMS-PMIS----TGTMAQGRGSPFG----------
orange1.1g017491m            -------SAKLERPSPRR-TPISTERMN-PAMMN---TGGMQQGRNSPYG----------
evm.model.supercontig_32.94  --------TKLERPSPQR-P---SDRMS-PMMN----TGGMPQGRNSPFG----------
Aquca_030_00287.1            --------SKLERPSPQR-GSLSMNRVN-SMIK--------GGGRNYS------------
ppa007417m                   --------NKLERPSPRR-TPLGSDRMN-PMIN-----TGVRQGRNSPFG----------
MDP0000609912                --------NKLERPSPRR-APLGSDRMN-PMIN-----TGVRQGRNSPFGGIKSLGSYVG
mrna19709.1-v1.0-hybrid      --------NKLERPSPRRSAPMGSERMN-PMIN-----AGVRQGRNSPFG----------
Cucsa.239950.2               ---SNNSSIKLQRPSPRR-VPLSVDRANHPLIT------TAPQSTHSPFG----------
Eucgr.F04475.1               --------HRHDDHLFSRLDDADDDDLYPSLILW--------------------------
gi|18412370_APL              ---GNNGGKLLERPSP----RRSPLSPMMNPN----GGLIQ--GRNSPFG----------
Carubv10020551m              ---GNNGGKLLERPSP----RRSPLSPMMNPN----GGLIQ--GRNSPFG----------
Thhalv10018760m              ---GNNGGKLLERPSP----RRSPLSPMMNPN----GGLIQ--GRNSPFG----------
477109                       ---GNNGGKLLERPSP----RRSPLSPMMNPN----GGL---------------------
Bra035118                    ---GNNGGKFLERPSP----RRSPLSPMMNPN----SGLIQ--GRNSPFG----------
PGSC0003DMP400017058         ----KKFDAKLERPSP----RRAAQVS----------SLSAQGGRNSVFG----------
Solyc12g017370.1.1           ----KKFDTKPERPSP----RRAAQVS----------SLSAQGGRNSVFG----------
mgv1a008004m                 ---EKKFDKLSDRSSPPPHHRRAAERMNHHSAAISAGGIMPQAGRSSPFG----------
Lus10001754                  --------LMLMGPSPTDHRQQHHSQLPHQLLT------KSKFDHHAGN-----------
Cre12.g495100.t1.2           QEAEQLAQGLLNDSSAGAGAVSGSDGGGLGDFDFGDFGDLDGGAQGGLLGPGDLIGIAEL
Vocar20013334m               RMEAVSGVVPSAAPASIPTAAHDPVLQPQRLSCFGGQQQQQQRLRQVSQTSSDLDDFACG
60184                        --------RQQHQQHQNKVHGDDEDGMPPGSLS---------------------------
46620                        --------ELYEEPGQLYEERGGHVKPEEQL-----------------------------


149357                       --------------------
Pp1s13_270V6.1               --------------------
Sb04g004930.1                --------------------
GRMZM2G052544_T01            --------------------
Si017608m                    --------------------
Pavirv00023031m              --------------------
LOC_Os02g07770.1             --------------------
Bradi3g05500.1               --------------------
cassava4.1_022585m           --------------------
30017.m000317                --------------------
GSVIVT01036717001            --------------------
Gorai.013G146200.1           --------------------
Thecc1EG033672t1             --------------------
Potri.008G081800.2           --------------------
Phvul.005G047600.2           --------------------
Glyma15g41740.1              --------------------
orange1.1g017491m            --------------------
evm.model.supercontig_32.94  --------------------
Aquca_030_00287.1            --------------------
ppa007417m                   --------------------
MDP0000609912                CDYQAMMKTGDSVTPRSQH-
mrna19709.1-v1.0-hybrid      --------------------
Cucsa.239950.2               --------------------
Eucgr.F04475.1               --------------------
gi|18412370_APL              --------------------
Carubv10020551m              --------------------
Thhalv10018760m              --------------------
477109                       --------------------
Bra035118                    --------------------
PGSC0003DMP400017058         --------------------
Solyc12g017370.1.1           --------------------
mgv1a008004m                 --------------------
Lus10001754                  --------------------
Cre12.g495100.t1.2           EAAAAHEQQQEQEHDPLDA-
Vocar20013334m               DLDADVELIHEQHQQQQGQC
60184                        --------------------
46620                        --------------------
