# Supplementary material for: Vascular gene expression: a hypothesis
Source: Front Plant Sci. 2013 Jul 17;4:261. doi: 10.3389/fpls.2013.00261 (PMC3713349; doi:10.3389/fpls.2013.00261)
Supplement: Figure S6 — FT unrooted tree. Full length protein sequences were aligned with ClustalX2. The alignment parameters used were: Pairwise alignment: Gap opening 35, Gap extension 0.7; Multiple alignment: Gap opening 15, Gap extension 0.3. Evolutionary analyses were conducted in MEGA5. The evolutionary Phylogenetic reconstruction was inferred using the maximum likelihood statistical method. Bootstrap values higher than 70% are shown (1000 replicates). [file 52375_Ruiz-Medrano_DataSheet7.ZIP › FLOWERING LOCUS T (FT).aln]

CLUSTAL W (1.7) multiple sequence alignment


235975                 -----------------------------------------------MGRSMDPLVLGRV
Pp1s34_16V6.1          -----------------------------------------------MPRSIDPLIVGKV
Flowering              ----------------------------------------------MSINIRDPLIVSRV
894103                 ----------------------------------------------MSINIRDPLIVSRV
Carubv10021034m        ----------------------------------------------MTSNVRDPLIVSRV
Bra022475              ----------------------------------------------MSLSNRDPLVVGRV
Thhalv10019214m        ----------------------------------------------MSHA-RDPLVVGRV
ppa012320m             -----------------------------------------------MPRDRDPLVVGRV
MDP0000132050          -----------------------------------------------MPRDRDPLVVGRV
orange1.1g030371m      -----------------------------------------------MSGDRDPLVIGRV
Ciclev10012905m        ----------------------------------------------MSSRDRDPLILGRV
29929.m004518          -----------------------------------------------MSRDRDPLVVGRV
Potri.008G077700.1     -----------------------------------------------MSRDRDPLSVGRV
Cucsa.356340.1         -----------------------------------------------MPRDRDPLVVGRV
cassava4.1_032045m     -----------------------------------------------MPRDRDPLAVGRV
Gorai.004G264600.1     -----------------------------------------------MPRDRDPLVVGRV
Thecc1EG023287t1       -----------------------------------------------MPRERDPLVVGRV
evm.TU.contig_32595.1  -----------------------------------------------MTRDRDPLVVGRV
Lus10013532            -----------------------------------------------MPRDRDPLVVGRV
Eucgr.B01458.1         ---------------------------------------------MPRDRDRDPLVVGRV
Solyc03g063100.1.1     -----------------------------------------------MPRERDPLVVGRV
mgv1a014907m           -----------------------------------------------MPRDRDPLVVGRV
Sb03g001700.1          ------------------------------------------------MQRGDPLVVGRI
GRMZM2G373928_T02      ------------------------------------------------MQRGDPLVVGRI
LOC_Os01g11940.1       RDQAELASFWCYIRLGGGASAKRAAGEDDRSRSSLTAARGGGGETMSGRGRGDPLVLGRV
Bradi2g07070.1         ------------------------------------------------MPRGDPLVVGRV
Si008517m              ---------------------------------------------MAGGRDRDPLVVGRV
Pavirv00055560m        ---------------------------------------------MAGRRDRDPLIVGRV
Phvul.004G074700.1     ----------------------------------------------MAGGSRDPLVVGRV
Glyma16g26660.1        ----------------------------------------------MPSGSRDPLVVGGV
PGSC0003DMP400040404   ----------------------------------------------MP--RVDPLIVGRV
Aquca_038_00202.1      ---------------------------------------------MSSSRERNPLVVGRV
Medtr7g084970.1        ----------------------------------------------MAGSSRNPLAVGRV
GSVIVT01033829001      -----------------------------------------------MARILEPLIVGRV
42366                  -----------------------------------------MHSVDPAKEARKPTATSDY


235975                 IGDVLDMFVPAVDMSVCYGSK-QVNNGCELKPSA--TQARPIVQVGSPHEEGALYTLVMV
Pp1s34_16V6.1          IGDVIDTFVPRVDMAIHYSTR-QVTNGCQLKPSA--TAQAPEIQLSDKSGDNNYYTLVMT
Flowering              VGDVLDPFNRSITLKVTYGQR-EVTNGLDLRPSQ--VQNKPRVEIGG-EDLRNFYTLVMV
894103                 VGDILDPFNRSISLRVTYGQR-EVTNGLDLRPSQ--VQNKPRVEIGG-EDLRNFYTLVMV
Carubv10021034m        VGDVLDPFNRSISLRVTYGQR-EVTNGLDLRPSQ--VQNKPRVEIGG-EDLRNFYTLVMV
Bra022475              VGDVLECFTRSIDLRVTYGQR-EVTNGLDLRPSQ--VLNKPRVEIGG-EDLRNFYTLVMV
Thhalv10019214m        VPDVLELFTRSISLRVTYGQR-EVTNGLDLRPSQ--VLNKPRVDIGG-EDLRNFYTLVMV
ppa012320m             VGDVLDPFTRSVSLRVTYGMK-EVNNGCELKPSQ--VVQQPRVDTGG-DDLRTFYTLVMV
MDP0000132050          VGDVLDPFTRSVSLRVTYGTK-EVNNGCELKPSE--VVQQPRADIGG-DDLRTFYTLVMV
orange1.1g030371m      VGDVLDNFTRTIPLMVTYSGK-DVKNGCELKPSA--VINQPRVEIGG-DDLRTFYTLVMV
Ciclev10012905m        VGDVLDNFTRTIPMRITYLNK-DVNNGRELKPSE--VLNQPRVEIGG-DDLRTFYTLVMV
29929.m004518          IGQVLDPFVRSISLQVTYSTK-VVNNGCELKPYQ--VVNQPRVDIGG-DDLRTFHTLVMV
Potri.008G077700.1     IGDVLDPFTKSISLRVTYSSR-EVNNGCELKPSQ--VANQPRVDIGG-EDLRTFYTLVMV
Cucsa.356340.1         IGDVVDPFSRSISIRVTYSTK-EVNNGCELKPSQ--VVNQPRVEIGG-TDLRTFFTLVMV
cassava4.1_032045m     IGDVLDPFTRSISLNITYNNRDHVTNGCELKPSQ--VVNQPRVDVGG-DDLRTFYTLVMV
Gorai.004G264600.1     IGDVLDPFTRSISLRVTYATR-DVSNGVELKPSQ--VVNQPRVDIGG-DDLRTFYTLVMV
Thecc1EG023287t1       IGDVLDPFTRSISLRVTFACR-EVNNGCELKPSQ--VVNQPRVDIGG-DDLRTFYTLVMV
evm.TU.contig_32595.1  IGDVLDPFIRSISLRVNYNSR-EVNNGCELKPSQ--VVSQPRVDIGG-DDLRTFYTLVMV
Lus10013532            IGDVLEPFTRSIPLRVIYMNNREINNGCELKPSQ--VVNQPRVDIGG-DDLRTFYTLVMV
Eucgr.B01458.1         IGDVLDAFTRSISLRVIYNNR-EVSNSCELKPSQ--VVNQPRIEIGG-DDLRTFYTLVMV
Solyc03g063100.1.1     VGDVLDPFTRTIGLRVIYRDR-EVNNGCELRPSQ--VINQPRVEVGG-DDLRTFFTLVMV
mgv1a014907m           IGDVLEPFTRSIGLRVVYSSR-EVNNGCEFRPSQ--IVNQPRVEVGG-DDLRTCYTLVMV
Sb03g001700.1          IGDVVDPFVRRVPLRVAYAAR-EISNGCELRPSA--IADQPRVEVGG-PDMRTFYTLVMV
GRMZM2G373928_T02      IGDVVDPFVRRVPLRVAYAAR-EVSNGCELRPSA--IADQPRVEVGG-PDMRTFYTLVMV
LOC_Os01g11940.1       VGDVVDPFVRRVALRVAYGAR-EVANGCELRPSA--VADQPRVAVGG-PDMRTFYTLVMV
Bradi2g07070.1         IGDVVDPFVRRVSLRVGYASR-DVANGCELRPSA--IADPPRVEVGG-PDMRTFYTLVMV
Si008517m              VGDVLDPFTRTTNLRVSFGAR-TIANGCELKPSM--VSHQPRVDVGG-PDMRTFYTLVMV
Pavirv00055560m        VGDVLDPFVRTTNLRVSFGTR-TVSNGCELRPSM--VTHQPRVEVGG-LDMRTFYTLVMV
Phvul.004G074700.1     IGDVLEPFECSIPMRVTYSNR-DVSNGCEFKPSQ--VVNQPRINIGG-DDLRNFYTLIAV
Glyma16g26660.1        IGDVLDPFEYSIPMRVTYNNR-DVSNGCEFKPSQ--VVNQPRVNIGG-DDLRNFYTLIAV
PGSC0003DMP400040404   IGDVLDPFTRSVDLRVVYNNK-DVNNACVLKPSQ--VVMQPRVHIGG-DDLRNFYTLIMV
Aquca_038_00202.1      IGDVLDPFHQSIALRVFYGNR-EVSNGCEFKPSV--VVNQPRVDIGG-DDMRNFYTLVLV
Medtr7g084970.1        IGDVIDSFENSIPLRVTYGNR-DVNNGCELKPSQ--IGNQPRVSVGG-NDLRNLYTLVMV
GSVIVT01033829001      IGDVLDPFPPTIKMTVTYHNK-QICNGYELYPSS--ITVKPRVEVQG-GDLRSFFTLVMT
42366                  PDQLSDTTVALAAAKVIPDVVSRVTDTATLTIEYDGKPEEPTITIAG----TDTYTLVMV


235975                 DPDAPSPSEPSMREWVHWIVADIPGG------------------ADASQGREILQYIGPK
Pp1s34_16V6.1          DPDAPSPSEPSLREWLHWIVTDIPGNSGGSETNTGFSWLSEQATSTSSSGRELVPYIGPR
Flowering              DPDVPSPSNPHLREYLHWLVTDIPAT------------------TGTTFGNEIVCYENPS
894103                 DPDVPSPSNPHLREYLHWLVTDIPAT------------------TGTTFGNEIVCYENPS
Carubv10021034m        DPDVPSPSNPHLREYLHWLVTDIPAT------------------TGTTFGNEIVCYENPS
Bra022475              DPDVPSPSNPHLREYLHWLVTDIPAT------------------TGTNFGNEIVSYESPR
Thhalv10019214m        DPDVPSPSNPHLREYLHWLVTDIPAT------------------TGTNFGNEIVSYESPR
ppa012320m             DPDAPSPSDPNLKEYLHWLVTDIPAT------------------TAASFGQEIVCYESPR
MDP0000132050          DPDAPSPSDPNLKEYLHWLVTDIPAT------------------TAASFGQEIVCYESPR
orange1.1g030371m      DPDAPSPSDPGLREYLHWLVTDIPET------------------TEASFGKEIVSYESPR
Ciclev10012905m        DPDAPSPSDPSLREYLHWLVTDIPAT------------------TGASFGQDIVNYESPR
29929.m004518          DPDAPNPSDPNLREYLHWLVTDIPAM------------------TGASFGQEVVCYESPR
Potri.008G077700.1     DPDAPSPSDPSLREYLHWLVTDIPAT------------------TGASFGHETVCYESPR
Cucsa.356340.1         DPDAPSPSDPNLREYLHWLVTDIPAT------------------TGATFGQEIVCYESPR
cassava4.1_032045m     DPDAPSPSDPNLREYLHWLVTDIPGT------------------TGASFGQEVVCYESPR
Gorai.004G264600.1     DPDAPSPSDPNLREYLHWLVTDIPAT------------------TGASFGQEVVCYESPR
Thecc1EG023287t1       DPDAPSPSDPNLREYLHWLVTDIPAT------------------TGASFGQEVVCYESPR
evm.TU.contig_32595.1  DPDAPSPSDPNLREYLHWLVTDIPAT------------------TGASFGQEIVCYENPR
Lus10013532            DPDAPSPSDPSLREYLHWLVTDIPAT------------------TGANFGQEVVCYESPR
Eucgr.B01458.1         DPDAPSPSDPNLREYLHWLVTDIPAT------------------TGASFGQEIVCYESPR
Solyc03g063100.1.1     DPDAPSPSDPNLREYLHWLVTDIPAT------------------TGSSFGQEIVSYESPR
mgv1a014907m           DPDAPSPSDPSLREYLHWLVTDIPGT------------------TGVTFGQEIVCYENPR
Sb03g001700.1          DPDAPSPSDPNLREYLHWLVTDIPAT------------------TGVSFGTEVVCYESPR
GRMZM2G373928_T02      DPDAPSPSDPNLREYLHWLVTDIPAT------------------TGVSFGTEVVCYESPR
LOC_Os01g11940.1       DPDAPSPSDPNLREYLHWLVTDIPAT------------------TGVSFGTEVVCYESPR
Bradi2g07070.1         DPDAPSPSDPSLREYLHWLVTDIPAT------------------TGVSFGTEVVCYESPR
Si008517m              DPDAPSPSDPNLREYLHWLVTDIPGS------------------TGAAFGQEVMCYENPR
Pavirv00055560m        DPDAPSPSDPNLREYLHWLVTDIPGT------------------TGATFGQEVMCYENPR
Phvul.004G074700.1     DPDAPSPSDPNLREYLHWLVTDIPAT------------------TGPSFGHEVVTYESPR
Glyma16g26660.1        DPDAPSPSDPNLREYLHWLVTDIPAT------------------TGASFGHEVVTYESPR
PGSC0003DMP400040404   DPDAPSPSDPNLREYLHWLVTDIPAT------------------TNTSFGNEVVCYENPT
Aquca_038_00202.1      DPDVPSPSNRHQREYLHWLVTDIPAT------------------TGTTYGQEAVSYESPR
Medtr7g084970.1        DPDSPSPSNPTFKEYLHWLVTDIPGT------------------TEVTFGNEVVNYERPR
GSVIVT01033829001      DPDVPGPSDPYLREHLHWIVTDIPGT------------------TDATFGREVLSYEIPK
42366                  DPDAPSPDHPKYRFFLHWLVVNIPGV-------------------DVNRGEVVTAYMGPS


235975                 PPTGIHRYIFVVFRQMG-PVLMLPPLMRNNFSTRWFAQEYFLGLPVGAVYYNAQKEPASR
Pp1s34_16V6.1          PPIGIHRYIFVLFKQPSQSFLISPPAARNNFSTRNFAAYYGLGLPVAATYCNSQKEPASR
Flowering              PTAGIHRVVFILFRQLG-RQTVYAPGWRQNFNTREFAEIYNLGLPVAAVFYNCQRESGCG
894103                 PTAGIHRIVVILFRQLG-RQTVYAPGWRQNFNTREFAEIYNLGLPVAAVFYNCQRESGCG
Carubv10021034m        PSAGIHRVVMTLFRQLG-RQTVYAPGWRQNFNTREFTEIYNLGLPVAAVFFNCQRESGCG
Bra022475              PNSGIHRIVLVLFRQLG-RQTVYEPGWRQQFNTREFASLYNLGLPVAAVFYNCQRESGCG
Thhalv10019214m        PTSGIHRIVLVLFRQLG-RQTVYEPGWRQNFNTREFAAIYNLGLPVAAVFFNCQRESGCG
ppa012320m             PTVGIHRFVLVLFRQLG-RQTVYAPGWRQNFNTRDFAELYNLGLPVSAVYFNCQRESGSG
MDP0000132050          PTVGIHRFVLVVFRQLG-RQTVYAPGWRQNFNTRDFAELYNLGLPVSVVYFNCQREGGSG
orange1.1g030371m      PTVGIHRFVFVLFRQHV-KQNVCAPGWRQNFSCKDFAELYNLGSPVAAVYFNCQRETGSS
Ciclev10012905m        PTMGIHRFVFVLFRQLG-RQTVYAPGWRQNFSTRDFAELYNLGPPVAAVYFNCQRESGSG
29929.m004518          PTVGIHRFVFILYRQLG-RQTVYAPGWRQNFSAKDFAELYNLGSPVAAVYFNCQRETGCG
Potri.008G077700.1     PTMGIHRFVFVLFRQLG-RQTVYAPGWRQNFNTRDFAEVYNLGSPVAAVYFNCQRESGSG
Cucsa.356340.1         PTVGIHRFVLVLFRQLG-RQTVYAPGWRQNFNTRDFAELYNLGLPVAAVYFNCQRESGSG
cassava4.1_032045m     PSVGIHRFVFILFRQLG-RQTVYAPGWRQNFNTRDFAELYNLGLPVAAVYFNCQRESGSG
Gorai.004G264600.1     PTVGIHRFVFVLFRQLG-RQTVYAPGWRQNFNTRDFAELYNLGLPVAAVYFNCQRESGSG
Thecc1EG023287t1       PTVGIHRFLFVLFRQLG-RQTVYAPGWRQNFNTRDFAELYNLGLPVAAVYFNCQRESGSG
evm.TU.contig_32595.1  PTVGIHRFVFVLFRQLG-RQTVYAPGWRQNFNTRDFAELYNLGLPVASVYFNCQRESGSG
Lus10013532            PSVGIHRFIFILFRQLG-RQTVYAPGWRQNFNTRDFAELYNLGPPVASVYFNCQRESGSG
Eucgr.B01458.1         PSMGIHRFVFVLFRQLG-RQTVYAPGWRQNFNTRDFAELYNLGSPVAALYFNCQRESGSG
Solyc03g063100.1.1     PSMGIHRFVFVLFRQLG-RQTVYAPGWRQNFNTRDFAELYNLGLPVAAVYFNCQRESGSG
mgv1a014907m           PSMGIHRFVFVLFRQLG-RQTVYAPGWRQNFNTRDFAELYNLGSPVAAVYFNCQRESGTG
Sb03g001700.1          PVLGIHRMVFLLFQQLG-RQTVYAPGWRQNFSTRDFAELYNLGLPVAAVYFNCQRESGTG
GRMZM2G373928_T02      PVLGIHRVVFLLFQQLG-RQTVYAPGWRQNFSTRDFAELYNLGLPVAAVYFNCQRESGTG
LOC_Os01g11940.1       PVLGIHRLVFLLFEQLG-RQTVYAPGWRQNFSTRDFAELYNLGLPVAAVYFNCQRESGTG
Bradi2g07070.1         PVLGIHRLVFLLFQQLG-RQTVYAPGWRQNFSTRDFAELYNLGLPVAAVYFNCQRESGTG
Si008517m              PTMGIHRFVFVLFQQLG-RQTVYAPGWRQNFNTRDFAELYNLGPPVAAVYFNCQREAGSG
Pavirv00055560m        PTMGIHRFVFVLFQQLG-RQTVYAPGWRQNFYTRDFAELYNLGPPVAAVYFNCQREAGSG
Phvul.004G074700.1     PMMGIHRIVFVLFRQLG-RETVYAPGWRQNFNTKEFAELYNLGLPVAAVYFNIQRESGSG
Glyma16g26660.1        PMMGIHRLVFVLFRQLG-RETVYAPGWRQNFNTKEFAELYNLGLPVAAVYFNIQRESGSG
PGSC0003DMP400040404   PTMGIHRFVLVLFRQSR-RETVYAPGWRQNFNTRDFAELYNLGLPVAAVYFNSHRESGTG
Aquca_038_00202.1      PAVGIHRLIFVLFRQLG-RQTVFAPEWRLNFNTRDFAELYNLGSPVAAVHFNCQRERGSG
Medtr7g084970.1        PTSGIHRFVFVLFRQQC-RQRVYAPGWRQNFNTREFAELYNLGSPVAAVFFNCQRESGSG
GSVIVT01033829001      PNIGIHRFVFVLFKQKR-RQTVNTPTSRDHFNTRSFAAENDLGLPVAAVFFNAQRETAAR
42366                  PPKGTHRYVFLLYKQNG-RVSAKNPHSRQNFTLHQFTKEHSLGDPAAAVFFYSAPEE---


235975                 RRT--------------------------------------------------
Pp1s34_16V6.1          SR---------------------------------------------------
Flowering              GRRL-------------------------------------------------
894103                 GRRI-------------------------------------------------
Carubv10021034m        GRRS-------------------------------------------------
Bra022475              GRRS-------------------------------------------------
Thhalv10019214m        GRRS-------------------------------------------------
ppa012320m             GRRR-------------------------------------------------
MDP0000132050          GRRRMRNA-V-HYBRIDFRAGARIAMPRDRDPLVVGRVIGDVLDPFTKSVSLS
orange1.1g030371m      ASRRPVKK---------------------------------------------
Ciclev10012905m        G--RTMTR---------------------------------------------
29929.m004518          GRRR-------------------------------------------------
Potri.008G077700.1     GRRR-------------------------------------------------
Cucsa.356340.1         GRRRVQDDY--------------------------------------------
cassava4.1_032045m     GRRR-------------------------------------------------
Gorai.004G264600.1     GRRT-------------------------------------------------
Thecc1EG023287t1       GRRR-------------------------------------------------
evm.TU.contig_32595.1  GRRR-------------------------------------------------
Lus10013532            GRRR-------------------------------------------------
Eucgr.B01458.1         GRRR-------------------------------------------------
Solyc03g063100.1.1     GRRRSAD----------------------------------------------
mgv1a014907m           GRRR-------------------------------------------------
Sb03g001700.1          GRRM-------------------------------------------------
GRMZM2G373928_T02      GRRM-------------------------------------------------
LOC_Os01g11940.1       GRRM-------------------------------------------------
Bradi2g07070.1         GRRM-------------------------------------------------
Si008517m              GRRMYP-----------------------------------------------
Pavirv00055560m        GRRMYPN----------------------------------------------
Phvul.004G074700.1     GRRLY------------------------------------------------
Glyma16g26660.1        GRRLY------------------------------------------------
PGSC0003DMP400040404   GRRA-------------------------------------------------
Aquca_038_00202.1      GRRIT------------------------------------------------
Medtr7g084970.1        GRTFR------------------------------------------------
GSVIVT01033829001      RR---------------------------------------------------
42366                  -----------------------------------------------------
