# Supplementary material for: Vascular gene expression: a hypothesis
Source: Front Plant Sci. 2013 Jul 17;4:261. doi: 10.3389/fpls.2013.00261 (PMC3713349; doi:10.3389/fpls.2013.00261)
Supplement: Figure S6 — FT unrooted tree. Full length protein sequences were aligned with ClustalX2. The alignment parameters used were: Pairwise alignment: Gap opening 35, Gap extension 0.7; Multiple alignment: Gap opening 15, Gap extension 0.3. Evolutionary analyses were conducted in MEGA5. The evolutionary Phylogenetic reconstruction was inferred using the maximum likelihood statistical method. Bootstrap values higher than 70% are shown (1000 replicates). [file 52375_Ruiz-Medrano_DataSheet7.ZIP › OCTOPUS (OPS).aln]

CLUSTAL W (1.7) multiple sequence alignment


AT3G09070                       ----------------------------MNPATDPVS---AAAAALAPPPQPPQPHRLST
478217_lyrata                   ----------------------------MNPATDPVS---AAAAALAPPPQPPQPHRLST
Carubv10015448m_Capsella        ----------------------------MNPATDPVSV-AAAAAALAPPPQPPQPHRLST
Thhalv10020222m_Thelungiella    ----------------------------MNPASDPVS---AAAAALAPPPQPPQPHRLST
Bra001326_Brassica              ----------------------------MNPSTDPAA-------ALAPPPQPPQPHRLST
Lus10035513_Linum               ----------------------------MNPSTATAT---ATDPQQLHPPQPPQPHRPST
Phvul.008G107800.1_Phaseolus    ----------------------------MNPTTTQPPP-PSLPPPSLPPPPQLQPHRPST
Glyma07g17490.1_Glycine         ----------------------------MNPTTQ--PP-PSLPPPPLPPP-QLQPHRPST
Cucsa.067030.1_Cucumis          ----------------------------MNP------------VTEALPPLPPQPHRPST
evm.model.supercontig_163.1     ----------------------------MNPSTEPPALLPPQAVALAPPPQPPQPHRPST
cassava4.1_034233m              ----------------------------MNPTTEPSQ---------LQPPQPPQPHRPST
Potri.016G111400.1_Populus      ----------------------------MNPTTEP--------------PQPPQPHRPST
29068.m000019_Ricinus           ----------------------------MNSTIEQPP-------QLQPPPQPPQPHRPST
Gorai.007G378100.1_Gossypium    ----------------------------MNPNVEPPS-----HPALAPPPLPPQPHRPST
Thecc1EG021761t1                ----------------------------MNPNVEPPPP----PPALAPPPQPPQPHRPST
orange1.1g005928m               ----------------------------MNPATDPPP-----------PQPPLQPHRPST
ppa002341m_Prunus_persica       ----------------------------MNPSAEAAAP----PPP-LHPPQPPQPNRPST
MDP0000252034_Malus             MXTITXEVFVVMTMQQQSGQQHRAPPPVMNPSAEAAAP----PPPPLQPSQLPQAHRLST
mrna18807.1_v1.0_hybrid_Fragar  ----------------------------MNPTTDP-------------PPNPPQPHRPST
PGSC0003DMP400019460            ----------------------------MNPTTADPTQ-------PPPLPPP-QPPRSSF
Solyc10g085070.1.1_lycopersicu  ----------------------------MNPTTADPTQ-------PPPLPPP-QPPRSSF
mgv1a002573m_Mimulus            ----------------------------MNTTSADPTA-------PPPPPPPPQPPRSSF
Aquca_004_00283.1_Aquilegia     ----------------------------MNTTISNPDK-----------PSQPHLLPRVS
GRMZM2G084899_T01_Zea           ------------------------------------------MTLQMEPPVPPPRRSVST
GRMZM2G084899_T01               ------------------------------------------MTLQMEPPVPPPRRSVST
Si024521m_Setaria               ------------------------------------------MALQMEPPVPPPRRSVST
Sb09g022070.1_Sorghum           ------------------------------------------MTLQMEPPVPPPRRSVST
LOC_Os01g63310.1_Oryza          -----------------------------------------MTTLQLDPPVVPARRSAAT
Bradi2g55160.1                  ------------------------------------------MSLAMDPPAPPARRSSAT
EcC054738.100                   ----------------------------------------------MTHQGRAQGHRVPS
438403_Selaginella              ------------------------------------------------------MSRRDG


AT3G09070                       SCNRHPEE-RFTGFCPSCLCERLSVLDQTNN-----GGSSSSS--KKPPTISAAALKALF
478217_lyrata                   SCDRHPEE-RFTGFCPSCLCERLSVLDQSNN-----GGASSSSSSKKPPTISAAALKALF
Carubv10015448m_Capsella        SCDRHPEE-RFTGFCPSCLCERLSVLDQTNN-----GASSSSR---KPPTISAAALKALF
Thhalv10020222m_Thelungiella    SCDRHPEE-RFTGFCPSCLCERLSVLDQNNN-----GAASSSSSSRKPPTISAAALKALF
Bra001326_Brassica              SCDRHPEE-RFTGFCPSCLCERLSVLDQTNN-----TASSSRK----PPAISAAALKALF
Lus10035513_Linum               SCPRHPEEENFTGFCPSCLCERLAILDHSSS-----AAATSSSTSSRKPLLASAALRAIF
Phvul.008G107800.1_Phaseolus    SCDRHPQE-NFTGFCPSCLCERLAVLDPNSS-----SSSAAARK-PPSSSAAAAALKTIF
Glyma07g17490.1_Glycine         SCDRHPQE-NFTGFCPSCLCERLAVLDPNSS-----STSSAARK-PPTSSTAAAALKAIF
Cucsa.067030.1_Cucumis          SCDRHPEE-RFTGFCPSCLCERLAVLEPSTSSS--SSTSSRKP--PINSSAAAAALKAIF
evm.model.supercontig_163.1     SCDRHPEE-HFTGFCPSCLCERLAVLDHN-SSA--SSSSSRKP--PLSAAALKAIFKPSS
cassava4.1_034233m              SCDRHPDE-HFTGFCPSCLCERLAVLEPSSS----SASSSRKP-PIPTTSTATAALKAIF
Potri.016G111400.1_Populus      SCDRHPEE-HFTGFCPSCLCERLAVLDPNTS----SAASSSSS-RKP---TATAALKAIF
29068.m000019_Ricinus           SCDRHPEE-HFTGFCPSCLCERLAVLEPSSS----TASSSRKPPPIPTTTTATAALKAIF
Gorai.007G378100.1_Gossypium    SCDRHPHE-QFTGFCPSCLCERLAVLEPSS------SSSSRKPPIAATTSTATAALKAIF
Thecc1EG021761t1                SCDRHPEE-HFTGFCPSCLCERLAVLEPSSSAAASSSSSSRKPPIAATTSTATAALKAIF
orange1.1g005928m               SCDRHPDE-HFTGFCPSCLCERLAVLDHSSS---ASASSSRKP-------NAAAALKSIF
ppa002341m_Prunus_persica       SCDRHPEE-HFTGFCPSCLCERLAVLDPS----SSSSSTSRKP---PTSSTAAAALKAIF
MDP0000252034_Malus             SCDRHPEE-HFTGFCPSCLCERLAVLEPSTN--SSSSSTSRKP---PTSSTAAAALRAIF
mrna18807.1_v1.0_hybrid_Fragar  SCDRHPEE-NFTGFCPSCLCERLAVLHPS----TTPASSSRKP---PTSSTAAAALKAIF
PGSC0003DMP400019460            SCDRHPDE-DFTGFCPECLCERLTTLDQTAA-----NNNNPSSSSRRPSTSSASAIKALF
Solyc10g085070.1.1_lycopersicu  SCDRHPDE-DFTGFCPECLCERLTTLDQTAA-----SSNNPSSSSRRPSTSSASAIKALF
mgv1a002573m_Mimulus            SCDRHPTE-QFSGFCPSCLCERLTTLDQSST-----NTPSSSRRPSSASAAAAAAIKSLF
Aquca_004_00283.1_Aquilegia     SCPRHPDH-QFTGFCPSCLRERLAGLDPATN---STIVSSSSSSLLKNSSTTTSSLKSIF
GRMZM2G084899_T01_Zea           TCDLHPGE-TFTGFCAACLRERLAGLESTGG-----SAAAAAPGRRSTSAIRSLFTRPF-
GRMZM2G084899_T01               TCDLHPGE-TFTGFCAACLRERLAGLESTGG-----SAAAAAPGRRSTSAIRSLFTRPF-
Si024521m_Setaria               TCDLHPGE-SFTGFCAACLRERLAGLEAS-------AAVAAAPGRKSTSAIRSLFSRPFN
Sb09g022070.1_Sorghum           TCDLHPGE-TFTGFCAACLRERLAGLEAN-A-----AAAGAAPGRKSTSAIRSLFSRPLF
LOC_Os01g63310.1_Oryza          SCDLHPDE-TFTGFCTACLRERLAGLEAS-------AAAASAPGRKSTSAIRSLFARPFG
Bradi2g55160.1                  SCDLHPDE-AFTGFCAACLRERLAGLEAS-------AAAASAPGRKSTSAIRSLFARPFA
EcC054738.100                   TCPRHPTATPVTGFCASCLRERLAGIKLSTHPG---------------------------
438403_Selaginella              SCWRHPSQ-RAAGVCADCLKERLSALSPSAEALVPHRASYSDRSSAFGFVALDRRNAAAS


AT3G09070                       KPSGNNGVGGV---NTNGNGRVKPGFFPELRRTKSFSA-----------SKNNEG--FS-
478217_lyrata                   KPSGNNGGGGG---NNNGNGRVKPGFFPELRRTKSFSA-----------SKNNEG--FS-
Carubv10015448m_Capsella        KPSGG---------NSSGNGRVKPGFFPELRRTKSFSA-----------SKNNEG--FS-
Thhalv10020222m_Thelungiella    KPSGNNGGGG----NANGNGRVKPGFFPELRRTKSFSA-----------SKNNEG--FS-
Bra001326_Brassica              KPSSNG--------NANGNGRVKPGFFPELRRTKSFSA-----------SKNSDGNGLS-
Lus10035513_Linum               KPSSTTTAAA----TSSSNSSNKPSFFPELRRSKSFSA-----------SKNEG---FS-
Phvul.008G107800.1_Phaseolus    RSSVAARR-------------PPLSSLPELRRTKSFSA-----------SKNEALS----
Glyma07g17490.1_Glycine         RPSIAARNRP-----------PPSSFLPELRRTKSFSA-----------SKNEALS----
Cucsa.067030.1_Cucumis          RPSATGAGPG-----GLSGRNKPSSFLPELRRTKSFSA-----------SKNEGFS----
evm.model.supercontig_163.1     SSAASNAFPS-----NPNNRSRP-TFFPELRRTKSFSA-----------SKNEGFS----
cassava4.1_034233m              KP-------------SGGTGSSKPSFFPELRRTKSFSA-----------SKNEGFS----
Potri.016G111400.1_Populus      KPPQ--PSSS-----NNNNNSSKSSFFPELRRTKSFSA-----------SKNEGFS----
29068.m000019_Ricinus           KP----------------SSSDRPSFFPELRRTKSFSA-----------SKNEGFS----
Gorai.007G378100.1_Gossypium    KP----SGGS-----G-----ARPGFFPEIRRTKSFSA-----------SKNEAFS----
Thecc1EG021761t1                KP----SGGG-----G-----TRPGFFPELRRTKSFSA-----------SKNEGFS----
orange1.1g005928m               KP----GGGG-----GGAGSSSKPPFFPELRRTKSFSA-----------SKNEGFS----
ppa002341m_Prunus_persica       KPPIGGGGAS-----S-TKTRP-TSFFPELRRTKSFSA-----------SKNEGFS----
MDP0000252034_Malus             KPPIGGGGAS-----SSNKNRP-TSFFPELRRTKSFSA-----------SKNEGFS----
mrna18807.1_v1.0_hybrid_Fragar  KPSIGGGGAS-----NNNKARPTTSFFPELRRTKSFSA-----------SKNEGFS----
PGSC0003DMP400019460            SKTSTFSTFNQKHPPLPPKPSKPTSFSPELRRTKSFSA-----------SKNEALSYLGG
Solyc10g085070.1.1_lycopersicu  SKTSTFSTFNQKHPPLPPKPSKPTSFFPELRRTKSFSA-----------SKNEALSYLGG
mgv1a002573m_Mimulus            SSSTSKSNNFPPPPPPLPKPSKPTSLLPELRRTKSYSA-----------SKNEALGLF--
Aquca_004_00283.1_Aquilegia     RSNGGDKNKG-----IASSSSSSSMYLPELRRCKSFSG-----------GRGESNFISS-
GRMZM2G084899_T01_Zea           -AAAAGGA-------PSGSG---AAALPDLRRCKSFSCGRGG-DALAAAGE---------
GRMZM2G084899_T01               -AAAAGGA-------PSGSG---AAALPDLRRCKSFSCGRGG-DALAAAGE---------
Si024521m_Setaria               AAAAAGGG-------PSGSA---ASTLPDLRRCKSFSCGRGG-DALAAAVAGAGG-----
Sb09g022070.1_Sorghum           AAAAAAGGGGG---GPSGSGGAAAAAMPDLRRCKSFSCGRGGGDALAAAVLAGAGGAGGA
LOC_Os01g63310.1_Oryza          GGAGGSSV---------AGA---GASLPDLRRCKSFSCGRGG-DALAAAAAAAAAGTAR-
Bradi2g55160.1                  AAGGSGSS---------APG---AAEPPDLRRCKSFSCGRGG-DVLSAAAAAAAARAG--
EcC054738.100                   ---------------------------HPLRRCKSHSS----------ARRDGPSGGGGA
438403_Selaginella              RPGIADYGGQ-----RQQQLVSPLLSDAYLRRSKSWSHWE--------GSGGGGGGVVMG


AT3G09070                       GVFEPQRRSCDVRLRSSLWNLFSQDEQRNLPSNVTGGEIDVEPRKSSVAE--------PV
478217_lyrata                   GVFEPQRRSCDVRLRSSLWNLFSQDEQRNLPSNVSGGEIEVEPRKSSVAE--------PV
Carubv10015448m_Capsella        GVFEPQRRSCDVRTRSSLWNLFSQDEQRNLPNTVSGGEIEVEPRKSSVAE--------PV
Thhalv10020222m_Thelungiella    GVFEPQRRSCDVRLRSSLWNLFSQDEQRNLPTTVSGGEIEVEPRKSSVRE--------PV
Bra001326_Brassica              GAFEPQRRSCDVR-QTSLSNLFSQDEQRNAPTTIPGGEVDDEPRRSSVQE--------PV
Lus10035513_Linum               GVFEPQRKSCDVRGRNTLWLLFNQANPTEIEQPQP-------PRFSASGS--------SV
Phvul.008G107800.1_Phaseolus    GFFEPQRKSCDVRGRSTLFTLFNQEA----EVETRN-----LPSSSVVQK--------PV
Glyma07g17490.1_Glycine         GFFEPQRKSCDVRGRSTLFSLFNQEAAVAVEVETRHN----LPSSSVVQK--------PV
Cucsa.067030.1_Cucumis          GVFEPQRKSCDVRVRNTLWTLFTQDDERNPLKNEAPRVSNAAAGLHIEDER------DPR
evm.model.supercontig_163.1     GVFEPQRKSCDVRVRNTLWSLFNQDDERNPYKKEAKGGGPVGASVGVAAAA------GGE
cassava4.1_034233m              GVFEPQRKSCDVRVRSTLWTLFYQDDDRNP-SKRDSFKG---PEIEVES----------R
Potri.016G111400.1_Populus      GVFEPQRKSCDVRVRNTLWSLFNQDSERNPSVKKEPFKGG--PEIEAVEP---------R
29068.m000019_Ricinus           GVFEPQRKSCDVRVRSTLWSLFYQDDEQRNPSKKDSLKG---PEIIEVES---------R
Gorai.007G378100.1_Gossypium    GVFEPQRKSCDVRGRSTLWSLFYEDGEKD---LHAAENGPSSEIVEVEGR---------N
Thecc1EG021761t1                GVFEPQRKSCDVRVRNTLWSLFYQDDERNPYKKEAAGNGRSSEIVEVEAR---------N
orange1.1g005928m               GVFEPQRKSCDVRVRNTLWSLFTQDDERNP--YKREQNRETVEATESLSR---------N
ppa002341m_Prunus_persica       GVFEPQRKSCDVRVRNTLWTLFHQDDGRNPNKKEP----QPPTEVEVETR---------N
MDP0000252034_Malus             GVFEPQRKSCDVRVRNTLWTLFHQDDGRNPNKKE-----APPTDAEVETR---------N
mrna18807.1_v1.0_hybrid_Fragar  GVFEPQRKSCDVRGRSTLWCLFNQDDGRNPNKTEQPTWGAAGPEIGVETR---------K
PGSC0003DMP400019460            SGFEPQRKSCDVRVRNTLWSLFSLDG-------------EAKNPHSEDTGDASVNRP---
Solyc10g085070.1.1_lycopersicu  SGFEPQRKSCDVRVRNTLWSLFSLDG-------------EAKNPHSEDTGDAFVNRP---
mgv1a002573m_Mimulus            --FEPQRKSCDVRVRNTLSTLFTLNNNRPTADSASASSCHQNHQNSKNSESCVANKP---
Aquca_004_00283.1_Aquilegia     NVLEPKRKSCDVRVRNTLWSLFNLDDEKKGTNFNEVWGEIEIETRDLGFG----------
GRMZM2G084899_T01_Zea           ----PQRRSCDVRGRSTLWALFHQDDRQRVRDGTAFGAFPASSSAAAAALAAEV------
GRMZM2G084899_T01               ----PQRRSCDVRGRSTLWALFHQDDRQRVRDGTAFGAFPASSSAAAAALAAEV------
Si024521m_Setaria               -AYEPQRRSCDVRGRSTLWALFHQDDRERVRDGTAFGAFPASSSAAAAALAAE-------
Sb09g022070.1_Sorghum           GAYEPQRRSCDVRGRSTLWALFHQDDRERVRDGTAFGAFPASSSAAAAALAAEV------
LOC_Os01g63310.1_Oryza          -ADEPQRRSCDVRGHSTLWSLFHQDDRGRVPS--------------SSSAADIA------
Bradi2g55160.1                  --DEPQRRSCDVRGRSTLWALFHQDDRDRVRDGTAFGSFPVSSSVAAALTADVA------
EcC054738.100                   ASVEPRRKSCDVRGRSTLSDLFTLDDGGKCEKGEALFGLREEDENEQEPE----------
438403_Selaginella              GASNAARGNNLPFGNGNGFAGRKSDAVLDDWTRQRFFSIFAKDQSQQKKS----------


AT3G09070                       LEVND----------EGEAESDDEELEEEE------------------------------
478217_lyrata                   LEVND----------EGEAESDDEVEEEEEGFLNWMWKEGFKPDVFSYSTVINDLAKTGK
Carubv10015448m_Capsella        LEVND----------EGEAESDDEVEEEEE------------------------------
Thhalv10020222m_Thelungiella    LEVND----------EGEAESDGE------------------------------------
Bra001326_Brassica              LEVND----------EEEAESDDL------------------------------------
Lus10035513_Linum               LKPDG----------FEGTESEEEEEEEEE------------------------------
Phvul.008G107800.1_Phaseolus    LESEE----------EDDDEEDN--IVVHD------------------------------
Glyma07g17490.1_Glycine         LESEE----------EEEQEQENNNIVVHN------------------------------
Cucsa.067030.1_Cucumis          ILAAAS-----SLVRGPVLEPDDEGEDDDE------------------------------
evm.model.supercontig_163.1     IEADARNLGSSSRVQVPVIESKEDRETESE------------------------------
cassava4.1_034233m              ISSSS--------VRGPVFESKEEEEIETD------------------------------
Potri.016G111400.1_Populus      ISCSS--------VRGPVFESKEEEEIENE------------------------------
29068.m000019_Ricinus           ISSSS--------VRGGPIVFEEEDSDNNT------------------------------
Gorai.007G378100.1_Gossypium    LASSS------SVVQGPVFESKEEDQTESE------------------------------
Thecc1EG021761t1                LGSSS------SVVQGPVFESKEEDQTESE------------------------------
orange1.1g005928m               LGSSAR-----PSFQGPVLESQEEGKSESE------------------------------
ppa002341m_Prunus_persica       LGGSSS------SFRGPVLESKEEEE----------------------------------
MDP0000252034_Malus             LGGSSS------SFRGPVFESKEEDE----------------------------------
mrna18807.1_v1.0_hybrid_Fragar  LAEPSS------SFRGPVFEFKEEEEEEEEEED---------------------------
PGSC0003DMP400019460            --------------VIELKEEEE--EEPEN------------------------------
Solyc10g085070.1.1_lycopersicu  --------------VIELKEEEE--ESPEN------------------------------
mgv1a002573m_Mimulus            --------------VAEESENEDDFRDPEN------------------------------
Aquca_004_00283.1_Aquilegia     ---------------EPVIELKEEEEEEEE------------------------------
GRMZM2G084899_T01_Zea           ------------------------------------------------------------
GRMZM2G084899_T01               ------------------------------------------------------------
Si024521m_Setaria               ------------------------------------------------------------
Sb09g022070.1_Sorghum           ------------------------------------------------------------
LOC_Os01g63310.1_Oryza          ------------------------------------------------------------
Bradi2g55160.1                  ------------------------------------------------------------
EcC054738.100                   ------------------------------------------------------------
438403_Selaginella              ------------------------------------------------------------


AT3G09070                       ------------------------------------------------------------
478217_lyrata                   LDDALELFDDMSERRVAPDVTCYNILIDGFLKEKDHKMAMQLWDKLLEDSSVYPNVKTHN
Carubv10015448m_Capsella        ------------------------------------------------------------
Thhalv10020222m_Thelungiella    ------------------------------------------------------------
Bra001326_Brassica              ------------------------------------------------------------
Lus10035513_Linum               ------------------------------------------------------------
Phvul.008G107800.1_Phaseolus    ------------------------------------------------------------
Glyma07g17490.1_Glycine         ------------------------------------------------------------
Cucsa.067030.1_Cucumis          ------------------------------------------------------------
evm.model.supercontig_163.1     ------------------------------------------------------------
cassava4.1_034233m              ------------------------------------------------------------
Potri.016G111400.1_Populus      ------------------------------------------------------------
29068.m000019_Ricinus           ------------------------------------------------------------
Gorai.007G378100.1_Gossypium    ------------------------------------------------------------
Thecc1EG021761t1                ------------------------------------------------------------
orange1.1g005928m               ------------------------------------------------------------
ppa002341m_Prunus_persica       ------------------------------------------------------------
MDP0000252034_Malus             ------------------------------------------------------------
mrna18807.1_v1.0_hybrid_Fragar  ------------------------------------------------------------
PGSC0003DMP400019460            ------------------------------------------------------------
Solyc10g085070.1.1_lycopersicu  ------------------------------------------------------------
mgv1a002573m_Mimulus            ------------------------------------------------------------
Aquca_004_00283.1_Aquilegia     ------------------------------------------------------------
GRMZM2G084899_T01_Zea           ------------------------------------------------------------
GRMZM2G084899_T01               ------------------------------------------------------------
Si024521m_Setaria               ------------------------------------------------------------
Sb09g022070.1_Sorghum           ------------------------------------------------------------
LOC_Os01g63310.1_Oryza          ------------------------------------------------------------
Bradi2g55160.1                  ------------------------------------------------------------
EcC054738.100                   ------------------------------------------------------------
438403_Selaginella              ------------------------------------------------------------


AT3G09070                       ------------------------------------------------------------
478217_lyrata                   IMISGLSKCGRVDDCLKIWDRMKQNEREKDLYTYSSLIHGLCDEGNVDKAESVFNELVER
Carubv10015448m_Capsella        ------------------------------------------------------------
Thhalv10020222m_Thelungiella    ------------------------------------------------------------
Bra001326_Brassica              ------------------------------------------------------------
Lus10035513_Linum               ------------------------------------------------------------
Phvul.008G107800.1_Phaseolus    ------------------------------------------------------------
Glyma07g17490.1_Glycine         ------------------------------------------------------------
Cucsa.067030.1_Cucumis          ------------------------------------------------------------
evm.model.supercontig_163.1     ------------------------------------------------------------
cassava4.1_034233m              ------------------------------------------------------------
Potri.016G111400.1_Populus      ------------------------------------------------------------
29068.m000019_Ricinus           ------------------------------------------------------------
Gorai.007G378100.1_Gossypium    ------------------------------------------------------------
Thecc1EG021761t1                ------------------------------------------------------------
orange1.1g005928m               ------------------------------------------------------------
ppa002341m_Prunus_persica       ------------------------------------------------------------
MDP0000252034_Malus             ------------------------------------------------------------
mrna18807.1_v1.0_hybrid_Fragar  ------------------------------------------------------------
PGSC0003DMP400019460            ------------------------------------------------------------
Solyc10g085070.1.1_lycopersicu  ------------------------------------------------------------
mgv1a002573m_Mimulus            ------------------------------------------------------------
Aquca_004_00283.1_Aquilegia     ------------------------------------------------------------
GRMZM2G084899_T01_Zea           ------------------------------------------------------------
GRMZM2G084899_T01               ------------------------------------------------------------
Si024521m_Setaria               ------------------------------------------------------------
Sb09g022070.1_Sorghum           ------------------------------------------------------------
LOC_Os01g63310.1_Oryza          ------------------------------------------------------------
Bradi2g55160.1                  ------------------------------------------------------------
EcC054738.100                   ------------------------------------------------------------
438403_Selaginella              ------------------------------------------------------------


AT3G09070                       ------------------------------------------------------------
478217_lyrata                   KAFIDVVTYNTMLGGFCRCGKIKESLELWRIMEQRNSVNIVSYNILIKGLLENGKIDEAT
Carubv10015448m_Capsella        ------------------------------------------------------------
Thhalv10020222m_Thelungiella    ------------------------------------------------------------
Bra001326_Brassica              ------------------------------------------------------------
Lus10035513_Linum               ------------------------------------------------------------
Phvul.008G107800.1_Phaseolus    ------------------------------------------------------------
Glyma07g17490.1_Glycine         ------------------------------------------------------------
Cucsa.067030.1_Cucumis          ------------------------------------------------------------
evm.model.supercontig_163.1     ------------------------------------------------------------
cassava4.1_034233m              ------------------------------------------------------------
Potri.016G111400.1_Populus      ------------------------------------------------------------
29068.m000019_Ricinus           ------------------------------------------------------------
Gorai.007G378100.1_Gossypium    ------------------------------------------------------------
Thecc1EG021761t1                ------------------------------------------------------------
orange1.1g005928m               ------------------------------------------------------------
ppa002341m_Prunus_persica       ------------------------------------------------------------
MDP0000252034_Malus             ------------------------------------------------------------
mrna18807.1_v1.0_hybrid_Fragar  ------------------------------------------------------------
PGSC0003DMP400019460            ------------------------------------------------------------
Solyc10g085070.1.1_lycopersicu  ------------------------------------------------------------
mgv1a002573m_Mimulus            ------------------------------------------------------------
Aquca_004_00283.1_Aquilegia     ------------------------------------------------------------
GRMZM2G084899_T01_Zea           ------------------------------------------------------------
GRMZM2G084899_T01               ------------------------------------------------------------
Si024521m_Setaria               ------------------------------------------------------------
Sb09g022070.1_Sorghum           ------------------------------------------------------------
LOC_Os01g63310.1_Oryza          ------------------------------------------------------------
Bradi2g55160.1                  ------------------------------------------------------------
EcC054738.100                   ------------------------------------------------------------
438403_Selaginella              ------------------------------------------------------------


AT3G09070                       ----------------------------------------------EEDYVEAGDFEILN
478217_lyrata                   MIWRLMPAKGYAADNTTYGIFIHGLCVNGYVNKALGVMQEVESKEEEENYVEAGDFEILN
Carubv10015448m_Capsella        --------------------------------------------EEEEDYVEAGDFEILN
Thhalv10020222m_Thelungiella    ---------------------------------------------FEEDYVEAGDFEILN
Bra001326_Brassica              ----------------------------------------------DEHYVEACDFEIVN
Lus10035513_Linum               ------------------------------------------NVRENTDIVADPPILTAR
Phvul.008G107800.1_Phaseolus    --------------------------------------------VTD---IKVSESPQPQ
Glyma07g17490.1_Glycine         --------------------------------------------VNDNNNTRVPDSLQPQ
Cucsa.067030.1_Cucumis          --------------------------------------------TEP---EIEIFEE--S
evm.model.supercontig_163.1     --------------------------------------------SDLDDGDFEILNEPIA
cassava4.1_034233m              --------------------------------------------SDNEKDNESGDIIRVL
Potri.016G111400.1_Populus      --------------------------------------------TDTENENE--------
29068.m000019_Ricinus           --------------------------------------------ESGDIIRVLDEQHQQQ
Gorai.007G378100.1_Gossypium    --------------------------------------------TDRQDDIEIIE--EEQ
Thecc1EG021761t1                --------------------------------------------TDHEDDIEIIE--EQQ
orange1.1g005928m               --------------------------------------------GQNENEIDKEGNADDC
ppa002341m_Prunus_persica       --------------------------------------------EED--DENQSSDDDGD
MDP0000252034_Malus             --------------------------------------------DEDXEDENQCSGGEDF
mrna18807.1_v1.0_hybrid_Fragar  --------------------------------------------DEDEEEEVEQNHNDGV
PGSC0003DMP400019460            --------------------------------------------DQISHIGNGNVVNEIT
Solyc10g085070.1.1_lycopersicu  --------------------------------------------DQISHIGNGDVVNEIT
mgv1a002573m_Mimulus            --------------------------------------------IEDTISSNGDEIRPVQ
Aquca_004_00283.1_Aquilegia     ----------------------------------------------EEERGNGGEIRVSD
GRMZM2G084899_T01_Zea           --------------------------------------------LPPPQPPP---PACVP
GRMZM2G084899_T01               --------------------------------------------LPPPQPPP---PACVP
Si024521m_Setaria               -----------------------------------------------PPPPP---PACVP
Sb09g022070.1_Sorghum           --------------------------------------------LPPPQPPPPHPPACVP
LOC_Os01g63310.1_Oryza          --------------------------------------------PPHQQPPPPPPRPFIP
Bradi2g55160.1                  --------------------------------------------LPLPQPPP-LQRPCVM
EcC054738.100                   --------------------------------------------------------EEEA
438403_Selaginella              ----------------------------------------------------------SS


AT3G09070                       DSG--------ELMREKSDEIVEVREE---IEEAVKPTKGLSEEELKPIKDYIDLD----
478217_lyrata                   DSG--------ELIGEKSDEIVEVREE---IEEAEKPEKGLSEEELKPIKDHIDLD----
Carubv10015448m_Capsella        DSG--------ELSRGKSDEIVEEIQE---IAETVKPEKTISEEELKPIKDYIDLD----
Thhalv10020222m_Thelungiella    DSG--------EVIGEKSDEIVEEREE---IEEVEIPEKAITEEELKPMKDYIDLD----
Bra001326_Brassica              DFDGDVNGVTSEVNGVRSDEIVEEREEE--IEEVEVP------EELKPMKDYIDLDS---
Lus10035513_Linum               NSNAKPIDEIIEEEDEHEEEEEEEEEE---EEEEIAIEPPVEEEEEKTMKDHLDLDS---
Phvul.008G107800.1_Phaseolus    QANAEN----------RVSEIIEEESET--VPEP-VEADVADEDALKAMKDHMDLDS--Q
Glyma07g17490.1_Glycine         PEATNNT---FTEHRVSVSEIVEEEPEI--VLEPEADVAAAEEDTLKETKDHMDLDS-SQ
Cucsa.067030.1_Cucumis          NAGNVVEDRVHEILEEEEEEEEEEEAEEEENEEPIRPEIEAVQDDFKSIKDHMDLDSQPK
evm.model.supercontig_163.1     AAANVIEDKVQEIVEEEEEEEEEEEEEEEEEEREGDEGVQVREEDLKPMKDHIDLDSQTK
cassava4.1_034233m              DEPILTARNSNANPIEEIIEEDE-----AIVIEPEQVQE----EELKPMKDHIDLDSQTK
Potri.016G111400.1_Populus      ---------------DDFEDDEE-----GIVIEPEPVQEAVL-EELKTMKDHIDLDSQSK
29068.m000019_Ricinus           QPIILTARNSNANPIEEILEEEEEEEEEGIVIEPEQEQVQEEEVVIKPMKDHIDLDSQTK
Gorai.007G378100.1_Gossypium    VSTVPVATASFTLTHDKVEEIEQEYE-----------KESCLEEELKPMKYHIDLDSQTK
Thecc1EG021761t1                PN---VAVTTGSLIEEKVEEIVEEYE-----------KELRQEEELKPMKDHIDLDSQTK
orange1.1g005928m               IRVLDEPIVGIGSSSDKVEEIIEEEEEEEEEEIVEVKQEQVFEEELKPMKDHIDLDSQTK
ppa002341m_Prunus_persica       RIEISEEPNVANVIEDRVPEILEEEEEEEQFQPP-PEPELFEVEDLKPMKDHIDLDSQTK
MDP0000252034_Malus             GIEICEETIVANVTEDKVPEIVEEEEEE--FQPPQPVXEQFEEEGXKPMKDHIDLDSQTK
mrna18807.1_v1.0_hybrid_Fragar  IGRFSDEANVGNVSEIRADPEIVEEEEQ------PSETVQFQEEELKPMKDHIDLDAQTK
PGSC0003DMP400019460            E---ESPVENSFCREVDS-EIVEEELV---------NGDIL-----KPMKDHIDLDSQVK
Solyc10g085070.1.1_lycopersicu  E---ESPVENSFCREVDS-EIVEEELV---------NGDIL-----KPMKDHIDLDSQVK
mgv1a002573m_Mimulus            DSHFESSLINAVELDVNSGEIVEEEEE---------DEDNVSVIDSKPMKDHIDLDTQEK
Aquca_004_00283.1_Aquilegia     NN----------IVEDRIGEIEEELVVD--------------GEEIKTMKDHIDMEAQIK
GRMZM2G084899_T01_Zea           EMFSEEEIAVAE--DSDEIVAVMEPVSVVGTSGEMETEVSAAR-DVRAMKDHIDLEASQS
GRMZM2G084899_T01               EMFSEEEIAVAE--DSDEIVAVMEPVSVVGTSGEMETEVSAAR-DVRAMKDHIDLEASQS
Si024521m_Setaria               EVFLEEEIAVAE--DSDEIVPVVEPVLVVDTSGEMETEAYAAVRDVRAMKDHIDLESSQS
Sb09g022070.1_Sorghum           EMFLEGEIAVVAEEDSDEIVPVVEPVLEMET-----TEVDAAARHVRAMKDHIDLESSQS
LOC_Os01g63310.1_Oryza          DDFLDEDIPVVMEHDEIMPVVE--PVIVVDTSGEIETEPNVVAREGKAMKDHMDFESSQP
Bradi2g55160.1                  EDFSEEDIPVVMECDEIMPVVELEPVHGVDTSGEIKEVEANVARDVKAIKDHIDLESSEP
EcC054738.100                   EGEEGEEEIRVCARSVRADENVVNNGS--------VDEGFDDEAEFKTMKEFIDLEWESK
438403_Selaginella              ACASNNRSTPQRFYGGAPPLASGMRSGGGGGHRCLASSKVDYQGEGLSSSAAAGLENGNS


AT3G09070                       --------SQTKKPSVRRSFWSAASVFSKKLQKWRQNQKMKK--RRNGGDHR---PGSAR
478217_lyrata                   --------TQTKKPSVRRSFWSAASVFSKKLQKWRQNQKMKK--RRNGGDHR---PGSAR
Carubv10015448m_Capsella        --------SQTKKPSVRRSFWSAASVFSKKLQKWRQNQKMKK--RRNAGDHR---PGSAR
Thhalv10020222m_Thelungiella    --------SQTKKPSVRRSFWSAASLFSKKLQKWRQNQKMKK--RRNGGDHR---PGSAR
Bra001326_Brassica              --H-----SQTKKPSVRRSFWSAASVFSKKLQKWRQNQKLKK--RRNSGDHR---PGSAR
Lus10035513_Linum               --S-----SQTKK---RVSFWSAASVFSKKLQKWRQKQKLKK--RRSNGVGNGVISVSGT
Phvul.008G107800.1_Phaseolus    T-K-----KTSG-RDLKGSFWSAASVFSKKLQKWRQKQKMKK--RERNGVVVG---SGTL
Glyma07g17490.1_Glycine         T-K-----KPSGGRDLKGSFWSAASVFSKKLQKWRQKQKNKK--RERNGVVVG---SGTL
Cucsa.067030.1_Cucumis          K-P-----SGRDFKEIAGSFWSAASVFSKKWQKWRDKQKLKK---RRNGDI------SAT
evm.model.supercontig_163.1     K-P-----SGRDFKEIAGSFWSAASVFSKKLQKWRQKQKLKK---RRNGGG------SAT
cassava4.1_034233m              K-P-----SGRDFKEIAGSFWSAASVFSKKLQKWRQKQKLKK--RRNGGPG------SAT
Potri.016G111400.1_Populus      K-T-----SGRDFKEIAGSFWSAASVFSKKLQKWRQKQKLKK--QRNDGPG------SAT
29068.m000019_Ricinus           K-G-----SGRDFKEIAGSFWSAASVFSKKLQKWRQKQKLNNNNKKRRNGG------SAT
Gorai.007G378100.1_Gossypium    K-A-----SGRDFK-IAGSFWSAASVFSKKLQKWRQKQKLKK---TRNGGG------SAR
Thecc1EG021761t1                K-A-----SGRDFKEIAGSFWSAASVFSKKLQKWRQKQKLKK---RSNGGG------SAR
orange1.1g005928m               K-A-----SGRDFKDFAGSFWSAASVFSKKLQKWRQKQKLKK---RRNDTG------SAR
ppa002341m_Prunus_persica       K---------RDLKEIAGSFWSAASVFSKKLQKWRQKQKLKK---RRNGGG------SAT
MDP0000252034_Malus             K---------RDLKEIAGSFWSAASVFSKKLQKWRQKQKLKK---RRNGCG------SAT
mrna18807.1_v1.0_hybrid_Fragar  K---------RDLKEIAGSFWSAASVFSKKLQKWRQKQKLKK---RRNGGGG-----SAT
PGSC0003DMP400019460            KPS-----GGRDLKEIAGSFLSAASVFSKKWHNWRRKQKVKK---RNNCEN------SST
Solyc10g085070.1.1_lycopersicu  KPS-----GGRDLKEIAGSFLSAASVFSKKWHNWRRKQKVKK---RNNCEN------SST
mgv1a002573m_Mimulus            KPS-----GG--------GFWSAASVFSKKWNNWRQKQKIKK---HNNGEN------LAT
Aquca_004_00283.1_Aquilegia     KPP-----SGRDLREIAGSFWLAASIFSKKLQKWRTKQKLKK---HAGGGGE-----SSR
GRMZM2G084899_T01_Zea           QQP--RKLPPKDLKEMAGSFWLAASMFSKKWQKWRGKQKLKKQEAAGSKAAA-----AAM
GRMZM2G084899_T01               QQP--RKLPPKDLKEMAGSFWLAASMFSKKWQKWRGKQKLKKQEAAGSKAAA-----AAM
Si024521m_Setaria               QQP--KKPPPKDLKEIAGSFWLAASVFSKKWQKWRRKQKIKKQEAAGSKAAA-----AAM
Sb09g022070.1_Sorghum           QQQPNKKLPPKDLKEIAGSFWLAASVFSKKWQKWRRKQKLKKQEAAGSKAAA-----AAM
LOC_Os01g63310.1_Oryza          KKP----PT----KDLKESFWVAASVFSKKWQKWRRKQKLKK-EAAVSKAAA-----AAM
Bradi2g55160.1                  KTK----PTPKDLKEIAGSFWEAASVFSKKWQKWRRKQKLKK-EAAVSKAAA-----AAM
EcC054738.100                   K----------QTRKNIRGLLEAASVFRRRLGKWRRREKMKEQCGGNGDDLG----VAAD
438403_Selaginella              S-------SAKKTSSRKSSAWWSSLVTTFRKSKPRPSPETEPAVSKKKSTSTG----SSS


AT3G09070                       LPVEKP-------IGRQLRDTQSEIADYGYGRRSCDTDPRFSLDAGRFSLDAGRFSVDIG
478217_lyrata                   LPVEKP-------IGRQLRDTQSEIADYGFGRRSCDTDPRFSLDAGRFSLDAGRFSVDIG
Carubv10015448m_Capsella        LPVEKP-------IGRQLRDTQSEIADYGFGRRSCDTDPRFSLDAGRFSLDAGRFSVDIG
Thhalv10020222m_Thelungiella    LPVEKP-------IGRQLRDTQSEIADYGFGRRSCDTDPRFSLDAGRFSLDAGRFSVDIG
Bra001326_Brassica              LPVEKP-------IGRQLRDTQSEIADYGYGRRSCDTDPRFSLDAGRFSLDAGRFSVDIG
Lus10035513_Linum               LPVEKP-------IGRQYRETQSEIADYGFGRRSCDTDP--------------RFSLDIG
Phvul.008G107800.1_Phaseolus    LPVEKP-------IARQFRETQSEIADYGFGRRSCDTDP--------------RFSLDAA
Glyma07g17490.1_Glycine         LPVEKP-------ISRQFRETQSEIADYGFGRRSCDTDP--------------RFSLDAA
Cucsa.067030.1_Cucumis          LPVEKP-------IGRQFRETQSEIADYGYGRRSCDTDP--------------RFSLDAG
evm.model.supercontig_163.1     LPVEKP-------IGRQYRETQSEIADYGFGRRSCDTDP--------------RFSLDAG
cassava4.1_034233m              LPVEKP-------IGRQYRETQSEIADYGFGRRSCDTDP--------------RFSLDAG
Potri.016G111400.1_Populus      LPVEKP-------IGRQYRETQSEIADYGFGRRSCDTDP--------------RFSLDAG
29068.m000019_Ricinus           LPVEKP-------IGRQYRETQSEIADYGFGRRSCDTDP--------------RFSLDAG
Gorai.007G378100.1_Gossypium    LPVEKP-------IGRQYRETQSEVADYGFGRRSCDTDP--------------RFSLDA-
Thecc1EG021761t1                LPVEKP-------IGRQYRETQSEIADYGFGRRSCDTDP--------------RFSLDAG
orange1.1g005928m               LPVEKP-------ISRQYRETQSEIADYGFGRRSCDTDP--------------RFSLDAG
ppa002341m_Prunus_persica       LPVEKP-------IGRQFRETQSEIADYGFGRRSCDTDP--------------RFSLDAG
MDP0000252034_Malus             LPVEKP-------IGRQFRETQSEIADYGFGRRSCDTDP--------------RFSLDAG
mrna18807.1_v1.0_hybrid_Fragar  LPVEKP-------IGRQFRETQSEIADYGFGRRSCDTDP--------------RFSLDAG
PGSC0003DMP400019460            LSLEKP-------ISRKFRDTQSEIADYGFGRRSCDTEP--------------RFSLDIG
Solyc10g085070.1.1_lycopersicu  LSLEKP-------ISRKFRDTQSEIADYGFGRRSCDTEP--------------RFSLDIG
mgv1a002573m_Mimulus            LPVEKP-------IRRQYRETQSEIADYGFGRRSCDTDP--------------RFSLDVG
Aquca_004_00283.1_Aquilegia     MPKKKKG------MGRQFRETQSEVADYGFGRRSCDTDP--------------RFSLDAG
GRMZM2G084899_T01_Zea           PPPEKPSKPSFLRR-SRFRRGEAG-SEFAGGRRSCDTDP--------------RFSLDAG
GRMZM2G084899_T01               PPPEKPSKPSFLRR-SRFRRGEAG-SEFAGGRRSCDTDP--------------RFSLDAG
Si024521m_Setaria               PPPEKPSKPSFLRR-SRFHRGGAG-SEFAGGRRSCDTDP--------------RFSVDAG
Sb09g022070.1_Sorghum           PPPEKPSKPSFLLRRSRFRRGEAGGSEFAGGRRSCDTDP--------------RFSLDAG
LOC_Os01g63310.1_Oryza          PPPEKPSKPSFLRR--RRLRGEAG-SELAGGRRSCDTDP--------------RFSLDAG
Bradi2g55160.1                  PPPEKPSKPSFLRR--RRLRGEAG-SEHALGRRSCDTDP--------------RFSLDAG
EcC054738.100                   ATGKKIS-------LRKLREAQSEVGEYGLGRRSCDTDP--------------RFSVDAG
438403_Selaginella              LAGYFN----------RARKEEAKYVNLAKGRASQHSPN-----------WKQQHPQQQQ


AT3G09070                       -------RISLDDPRYSFDEPRASWDGSLIGRTMFPPA-ARAPPPPS-MLSVVEDAPPPV
478217_lyrata                   -------RISLDDPRYSFDEPRASWDGSLIGRTAFPPA-VRAPPPPS-MLSVVEDAPPPL
Carubv10015448m_Capsella        -------RISVDDPRYSFDEPRASWDGSLIGRTAFPPA-ARAPPPPS-MLSVVEDAAPPV
Thhalv10020222m_Thelungiella    -------RISLDDPRYSFDEPRASWDGSLIGKVAFPPV-ARPPPPPS-MLSVVEDAP--V
Bra001326_Brassica              -------RISVDDPRYSFDEPRASWDGSLIGRTVFPAA-ARPPPPPS-MLSVVEDAP--V
Lus10035513_Linum               -------RMSFDDPRYSFDEPRASWDGYLMGRTFP----TRAPLLPT-MLSVVEDAP---
Phvul.008G107800.1_Phaseolus    -------RMSFD-----FEEPRASWDGYLMARTAPTFA--VPPRMPT-MIEDVPAPV---
Glyma07g17490.1_Glycine         -------RMSFD-----FEEPRASWDGYLMARTTSSFA-AVPPRMPT-MIEDAPAPV---
Cucsa.067030.1_Cucumis          -------RMSFDDPRYSFDEPRASWDGYLVS--------RTFTRMPT-MLSVVED-APIH
evm.model.supercontig_163.1     -------RISFDDPRYSFDEPRASWDGYLIG--------RTFPRMPT-MLSVVED-APVQ
cassava4.1_034233m              -------RISFDDPRYSFDEPRASWDGYLIG--------RTVPRMPT-MVSVVED-APVN
Potri.016G111400.1_Populus      -------RISFDDPRYSFDEPRASWDGYLIG--------RTFPRMPT-MVSVVED-APVN
29068.m000019_Ricinus           -------RISFDDSRYSFDEPRASWDGYLIG-------TRNFPRMPT-MLSVVED-APVN
Gorai.007G378100.1_Gossypium    ------ARMSFDDPRYSFDEPRASWDGYLIG--------RTFPRMPT-MLSVVEDDAPVQ
Thecc1EG021761t1                RMSFDAARISFDDPRYSFDEPRASWDGYLIG--------RTFPRMPT-MVSVVED-APVH
orange1.1g005928m               -------RISFDDPRYSFDEPRASWDGYLIG--------RTFPRMPT-MVSVVED-APVV
ppa002341m_Prunus_persica       -------RMSFDDPRYSFDEPRASWDGYLIG--------RTFPRMPT-MVSVVED-APVV
MDP0000252034_Malus             RMSLDAGRMSFDDPRYSFDEPRASWDGYLIG--------RTFPRMPT-MLSVVED-APVI
mrna18807.1_v1.0_hybrid_Fragar  -------RMSFDDPRYSFDEPRASWDGYLIG--------RTFPRMPT-MLSVVED-APVV
PGSC0003DMP400019460            -------RISIDDPRYSFDEPRASCDVHFMG--------RSIPRVPP-MVSVIEDAPVVH
Solyc10g085070.1.1_lycopersicu  -------RISIDDPRYSFDEPRASCDVHFMG--------RSIPRVPP-MVSVIEDAPVVH
mgv1a002573m_Mimulus            -------RVSFDGPRYSFDEPRASWDGHLIG--------RSFPRMAPPMVSVLEDMPAVR
Aquca_004_00283.1_Aquilegia     -------RMSFDDPRHSWDEPRASWDGYLIG--------KMFPRVPP-MVSVVEDDPVP-
GRMZM2G084899_T01_Zea           -------RMSVGDMGFSWDEPRASWDGYLFGAGTG-IGLGRAPP-LSRLPPILSAMEDSP
GRMZM2G084899_T01               -------RMSVGDMGFSWDEPRASWDGYLFGAGTG-IGLGRAPP-LSRLPPILSAMEDSP
Si024521m_Setaria               -------RMSVDDVGFSWDEPRASWDGYLFGAGTG-IGLGRAPPPVSRLPPILSALEDSP
Sb09g022070.1_Sorghum           -------RMSVDDMGFNWDEPRASWDGYLFGAGTG-IGLGRAPPPLSRLPPILSALEDSP
LOC_Os01g63310.1_Oryza          -------RMSVDDAGFSWDEPRASWDGYLFGAGAG-IGLGRAPPPLSRLPPMMSVLEDTP
Bradi2g55160.1                  -------RMSIDDAGFSWDEPRASWDGYLFGAGGG-IGLGRAPPPLSRLPPILSVMEDAP
EcC054738.100                   -------RVSVDEVRCSLDEPRASWDGYLVG------RSYQYPRLNP-MVSFLEDVKVID
438403_Selaginella              QQQQHSNPSWISSPLRIFKHGASSNHGKAKKDAANPISSSSSQQACDAHLHQQNQQHQQE


AT3G09070                       HRHVTRADMQFPVEEPAPPPP---VVNQTNG--------VSDPVIIPGGSIQTRDYYTDS
478217_lyrata                   HRHVTRADMQFPVEEPAPPPP---VVNQSNG--------VSDPVILPGGSIQTRDYYTDS
Carubv10015448m_Capsella        HRHVTRADMQFPVEEPPPPAP---VVNQSNG--------VSDPVIIPGGSIQTRDYYTDS
Thhalv10020222m_Thelungiella    HRHLTRSDMQIPVEEPSPPPQ---MVNPANN--------VSDPVIIPGGSIQTRDYYTDS
Bra001326_Brassica              HRHVTRTDMQIPVEEPPPPPPPQVVNNTSNN--------VSDPVIIPGGSIQTRDYYTDS
Lus10035513_Linum               --AVIRSDAHIPVEQPPPPPPPPQVPAAILS--------VTEDEFVPGGCAQTRDYYTDS
Phvul.008G107800.1_Phaseolus    --QVLRTDSLIPVEEPEYEETLTLNLNQNLNLSVNHNANVNANPDFPGGSTQTREYYTDS
Glyma07g17490.1_Glycine         --QVLRTDSLIPVEEPEYEDALILNLNLNP------------NPNLPGGSAQTKEYYSDS
Cucsa.067030.1_Cucumis          V--S-RTDTQIPVEEPAN--------------------SCNDDETVPGGSEQTRDYYSDS
evm.model.supercontig_163.1     V--S-RSDAQIPVEEPMN--------------------SINEDGAVPGGSAQTRDYYSDS
cassava4.1_034233m              V--VLRSDTQIPVEEPQS----------------MPMNSIHEDETVPGGSAQTRDYYSDS
Potri.016G111400.1_Populus      V--VLRSDTQIPVEEPPR----------------ISMNSINEDEAVPGGSAQTRDYYSDS
29068.m000019_Ricinus           V--VLRSDTQIPVEEPR--------------------NSIHEDDTLPGGSAQTRDYYSDS
Gorai.007G378100.1_Gossypium    H--VMRSDTQIPVEDPPPPPVAA-----------AAMNSINEDQSLPGGTAQTRDYYSDS
Thecc1EG021761t1                H--VMRSDTQIPVEDPP------------------AMNSINEDESVPGGSAQTRDYYSDS
orange1.1g005928m               P--VSRSDTQIPVEEPA-------------------MNAINEDVTVPGGSAQTRDYYSDS
ppa002341m_Prunus_persica       H--VSRCDAQIPVEEPPM--------------------NSIEEETVPGGSAQTRDYYSDS
MDP0000252034_Malus             H--VARCDAQIPVEEPPM--------------------NSIEEETVPGGSAQTRDYYLDS
mrna18807.1_v1.0_hybrid_Fragar  ---VSRIDAHIPVEEPMN--------------------SINKEDPVPGGSLQTQNYYTDS
PGSC0003DMP400019460            ---VQRADDQIPVEESPVSAN-----------------CIGEETDLPGGSAQTRDYYLDS
Solyc10g085070.1.1_lycopersicu  ---VQRADDQIPVEESPVSAN-----------------CIGEETDLPGGSAQTRDYYLDS
mgv1a002573m_Mimulus            ---VKRSDMQIPVEEPPTNE----------------------DEGLPGGSTQTKEYYLDS
Aquca_004_00283.1_Aquilegia     ---VHRFDNQIPVEELMHS--------------------IIEDETAPGGSAQTRDYYSDS
GRMZM2G084899_T01_Zea           AGILERSDGQIPVEDDSQPEPD-------------------HDANVPGGSAQTRDYYMDT
GRMZM2G084899_T01               AGILERSDGQIPVEDDSQPEPD-------------------HDANVPGGSAQTRDYYMDT
Si024521m_Setaria               AGIVERSDGQIPVEDDSQPEPD-------------------ADANIPGGSAQTRDYYMDT
Sb09g022070.1_Sorghum           AGIVERSDGQIPVEDDSQPEPD-------------------SDANVPGGTAQTRDYYMDT
LOC_Os01g63310.1_Oryza          ATIVERSDGQIPVEDDADIDP-------------------------PGGSLQTRDYYLDS
Bradi2g55160.1                  AAVVERSDGQIPVEDDADLEP-------------------------PGGTFQTRDYYLDS
EcC054738.100                   IGFKNRVLVEDQSNVVNG-----------------------QGGRSPGGSVQTRDYYKEP
438403_Selaginella              NTVDRHSSSEKPSSWSIP--------------------SSVELKKLQAATPAYTAYYRDY


AT3G09070                       SS--RRRKSLDRSSSSMRKTAAAVVADMDEPK----------------------------
478217_lyrata                   SS--RRRKSLDRSSS-MRKTAAAVVADMDEPK----------------------------
Carubv10015448m_Capsella        SS--RRRKSLDRSSS-MRKTAAAVVADMDEPK----------------------------
Thhalv10020222m_Thelungiella    SS--RRRKSLDRSSS-IRKTAAAVVADIDEPK----------------------------
Bra001326_Brassica              SS--RRRKSLDRSSS----IRKTVVADVDEPK----------------------------
Lus10035513_Linum               SS--RRRKSLDRSSS-IRSTAAAVVAEIDELKSVSSNSKV----------SPATVESSSI
Phvul.008G107800.1_Phaseolus    SS--RRRKSLDRSSS-IRRTAAAVVAEMDELKSVSN------------------------
Glyma07g17490.1_Glycine         S---RRRKSLDRSSS-IRRTAAAVVAEMDELKAVAN------------------------
Cucsa.067030.1_Cucumis          SS--RRRRSLDRSSS-LRKTAAAVVADMDDIKSSSNAKVS-----------PATADFFSG
evm.model.supercontig_163.1     SS--RRRKSFERSNS-LRKTAAAVVAEMDEIKSVSNAKVS-----------PATVDYVNG
cassava4.1_034233m              SS--RRRKSLDRSSS-IRKTAAAVVAEIDELKSASASAS---ASASNAKVSPATVDYIHG
Potri.016G111400.1_Populus      SS--RRRKSLDRSNS-IRKTAAAVVAEIDELK----------------------------
29068.m000019_Ricinus           SS--RRRKSLDRSNS-IRKTAAAVVAEIDELKSAASVISNSKVSPATTTSTMTADYYIHG
Gorai.007G378100.1_Gossypium    CS--RRRKSLDRSSS-IRKTAAAVVAEMDEMKSVSN------------------LDYSNG
Thecc1EG021761t1                SS--RRRKSLDRSNS-IRKTAAAVVAEIDEMKSVSNAKV-----------SPATVDYIHG
orange1.1g005928m               SS--RRRKSLDRSSS-IRKTAAAVVAEIDELKAASNAKV-----------SPATADYFNG
ppa002341m_Prunus_persica       SS--RRRKSLDRSNS-IRKTAAAVVAEIDEMKSVS---------------NAKVSPTTVP
MDP0000252034_Malus             SS--RRRKSLDRSNS-IRKTAEAVVADIDERKSVSNANA-----------NAKVSPTTVP
mrna18807.1_v1.0_hybrid_Fragar  SS--RRRKSLDRSNS-IRKTAAAVVAEIDEMKSVS---------------NSKVSPTTAD
PGSC0003DMP400019460            SS--RRRKSLDRSNS-IRKTAAAVVAEIDEMKAVSN------------------AKVQPE
Solyc10g085070.1.1_lycopersicu  SS--RRRKSLDRSNS-IRKTAAAVVAEIDEMKAVSN------------------AKVQPE
mgv1a002573m_Mimulus            SS--RRRKSLDRSSS-IRKAAASVVAEIDELKMASN------------------AKISPT
Aquca_004_00283.1_Aquilegia     SSSQRRRRSLDRSSS-IGKTAASMVLDADEMKSASNAKVTP------------ATSDYFH
GRMZM2G084899_T01_Zea           SS--RRRRSLDRSSS-VRR-SFEVTDPKPVPVPVPVPVPVTAP----------AAIVNGK
GRMZM2G084899_T01               SS--RRRRSLDRSSS-VRR-SFEVTDPKPVPVPVPVPVPVTAP----------AAIVNGK
Si024521m_Setaria               SS--RRRRSLDRSSS-VRR-SFEVTDPKPVPVPVPVPVPVAAP----------AATANGK
Sb09g022070.1_Sorghum           SS--RRRRSLDRSSS-VRR-SFEVTDPKPVAVPVPVPVPVTAPP--------AAAIVNGR
LOC_Os01g63310.1_Oryza          ST--RRRRSLERSSS-VRRPSFEVTEPKPAP----------------------TTIANGK
Bradi2g55160.1                  SS--RRRRSLERSSS-VRRPSFEVPEPKPIPAAA-------------------AAIGNES
EcC054738.100                   FCAQRRRKSFERLNS-ARKGSLVDVDDVKMVSNMKISPAS---------------TELFY
438403_Selaginella              GAWSLSSSPVPHNRWGNANNCATRGKQPWENRDVVAHSAS--------------------


AT3G09070                       ---LSVSSAISIDAYSGSLRDNNN-YAVETADNGSFREP------AMMIGDRKVNSNDNN
478217_lyrata                   ---LSVSSAISIDAYSGSLRDNN--YAAETTDNGFFREP------AVMIGERKVNSNDSN
Carubv10015448m_Capsella        ---LSVSSAISIDAYSGSMRDHNNNYAVETTDNGFFREP------AMMVGERKVNSNDNN
Thhalv10020222m_Thelungiella    ---PPVS----VETHSGSLRDNS--YVVETTDNGFFREP------AITG-ERRGNGNDSN
Bra001326_Brassica              ---PPVSS---IDTYSGSLRDNN--YGVETTDNGFLRDP------AITG-ERKVSSNDNN
Lus10035513_Linum               INGPKVDYLREYSHYSNSLRDDCS---VETFDNASIVG---------GGGDRKENNGGGG
Phvul.008G107800.1_Phaseolus    -ASATT--NAKVTPAASADYVHN-----PLRDSNLNSNS----------LRDDGCEKGAS
Glyma07g17490.1_Glycine         -ASANANANARVTPAASADYVHNNINNNPLRDSNLNSNS------NSNLLRDD--EKGSS
Cucsa.067030.1_Cucumis          PKLVVPDNKLQRDSNSNSLRDDCS----ETFEIPFRN----------------GDRKETK
evm.model.supercontig_163.1     SKLVVPDRDLG-DSNSNSLRDDYS----ETFDMGFRDN--------AS-IIGSGERKGPK
cassava4.1_034233m              PKLVIPDRDSR-DSNSNSLRDDCS----ETFEMGFRDH--------APIVG-NGERKGPK
Potri.016G111400.1_Populus      -ALVVPDRDFR-DSNSNSLRDDCS----ETFDMGFRDN--------ASLVGGNGERKGAK
29068.m000019_Ricinus           PKLVLPDRDS--NSNSNSLRDDCS----ETFEMGFRDN--------AVENG---ERKGAK
Gorai.007G378100.1_Gossypium    ---------HR-DSNSNSLREDYS----DTFEIGLRDN--------ASSVYGNGERKGSS
Thecc1EG021761t1                PKLVP-DRDSR-DSNSNSLRDDYS----ETFEIGFRDS--------AS-VIGNGERKGSS
orange1.1g005928m               PKLVYGDKELR-DSNSNSLRDDCS----ETFEMNFRDN--------AS-VVGNGERKVSK
ppa002341m_Prunus_persica       DNR-----DLRDFYNSNSLRDDCS----ETFEMSS-----FRGG-DSGSVGVNGERNKGC
MDP0000252034_Malus             DNR-----DLREFYNSNSLRDDCS----ETFETGS-----FRGGGDSASVVGNGERNKGC
mrna18807.1_v1.0_hybrid_Fragar  YFHGPKLVAPDRDSNSNSLRDDCS----ETFEMAFRGGDPVLRGGDSASVVGNGERKDCK
PGSC0003DMP400019460            -------RDLNSISNSNSLRDDFS----ETFELTGFKDT------------ASGIGNGER
Solyc10g085070.1.1_lycopersicu  -------RDLNSISNSNSLRDDFS----ETFELTGFKDT------------ASGIGNGER
mgv1a002573m_Mimulus            SVDYFHGANVLVDSNSNSLRDDLS----ETFELSTSGFR------------DSSVH--EK
Aquca_004_00283.1_Aquilegia     GAKVLITDCNLRDSKSNSLEDDRS----ESFESASRDAA------------SVAGCNREE
GRMZM2G084899_T01_Zea           ESPAMGSSEFYHFHHAEDLFDHR------FSTNSLVED--------FSASLDAAFHG--P
GRMZM2G084899_T01               ESPAMGSSEFYHFHHAEDLFDHR------FSTNSLVED--------FSASLDAAFHG--P
Si024521m_Setaria               ESPLMGSSEFYHFQHAEDLLDHHR-----FSTSSLVED--------FSASLDGAFHG--P
Sb09g022070.1_Sorghum           ESPLMGSSEFYHFHHAEDLFDHR------FSTTSLVED--------FSASLDAAFHGG-P
LOC_Os01g63310.1_Oryza          ES-PLGGSEFYHFHHAEDLLDRG------FSSNSLIED--------ISASLEAALSGPGS
Bradi2g55160.1                  PI-AIGGSEFYHFHHAEDLLDRG------FSSNSLVED--------ISASLEAALSGPSS
EcC054738.100                   GAKLLIAEEELRGSSSKSSNDDRT----ESTESASKDDG-----------SIAGGVDEKR
438403_Selaginella              -SPYHRLGSSTWNFYLTPLRPAKAKAAGIATTTTTTTAS----------SASKQQNNRER


AT3G09070                       -KKSRRWGK-WSILGLIYRKSVNKYEEEEEEEEDRYRRLNGGMVERSLSESWPELRN---
478217_lyrata                   -KKSRRWGK-WSILGLIYRKSVNKYEEEEEEE-DRYRRLNGGMVERSLSESWPELRN---
Carubv10015448m_Capsella        NKKSRRWGK-WSILGLIYRKSVNKYEEEEEEE-DRYRRLNGGMVERSLSESWPELRN---
Thhalv10020222m_Thelungiella    -KKSRRWGK-WSILGLIYRKSVNKYEEEEEEE--RYRRLNGGMVERSLSESWPEMRN---
Bra001326_Brassica              -KKSRRWGK-WSILGLIYRKSVNKYEEEEEEE--RYRRLNGGMVERSLSESWPELRN---
Lus10035513_Linum               AKKSKRWGKGWSIWGFIHRRNVNKDDER-----SSYRGVGGNGVERSFSETWPDLRGERM
Phvul.008G107800.1_Phaseolus    KKSSSRWSKAWSIWGLIHRRGSKEEDGGGNGN------ANGNGVERSFSESWQEYRGG--
Glyma07g17490.1_Glycine         KKSSS-PVEGVEYMGIDTPEGNKEEEGGGNG--------NGNGVERSYSESWQEYRGGGG
Cucsa.067030.1_Cucumis          K--SRRWGKGWNIWAFIYRRTGN-KYEDEDRYSS-----RTNGVTRSLSESWPEFRG---
evm.model.supercontig_163.1     K--SSRWSKAWNIWALIYRRSVN-KDEEEDRFS------RPNGVERSLSESWPELRG---
cassava4.1_034233m              K--SRRWSKAWNIWGFIHRRSVN-KDEDEDRCS------RVNGVERSFSESWPELRG---
Potri.016G111400.1_Populus      K--PRRWSKAWNIWGFIHRRSVN-KEDDDDRYS------RANGVERSFSESWPELRG---
29068.m000019_Ricinus           K--SRRWSKAWNIWGFIHRRSVN-KDEEEDRYS------RGNGVERSFSESWPELRG---
Gorai.007G378100.1_Gossypium    TNKWRRWSKAWNIWGFIHRRSVNNKNEDEDRYC------RSNGVERSYSESWPESR----
Thecc1EG021761t1                K-KSRRWSKAWNIWGFIHRRSVN-KDEDEDRYS------RANGVERSYSESWPELRG---
orange1.1g005928m               K--SRRWGKAWNIWGFIHRRSVN-KDEDEDRYS------RANGVERSFSESWQELRG---
ppa002341m_Prunus_persica       K-KSRRWSKAWNIWSFIHRRGGNKEEDEDRYSSV-----RSNGVERSFSESWPELRG---
MDP0000252034_Malus             K-KSWRWSKAWNIWSFIHRRGGNKDEDDDRYSSV-----RANGVERSFSESWPELRGSGG
mrna18807.1_v1.0_hybrid_Fragar  Q-KSRRWSKAWNIWSFIQRRSGNKEDDEDRYS-S-----RPNGVERSFSESWPELRG--G
PGSC0003DMP400019460            KGSKKSKKWAWNIWGFIHRKGNGNKDEEDD-----RYSRSN-GVERSFSGSWQDMRR---
Solyc10g085070.1.1_lycopersicu  KGSKKSKKWAWNIWGFIHRKGNGNKDEEDD-----RYSRSN-GVERSFSGSWQDMRR---
mgv1a002573m_Mimulus            KDAKKSRKWSWRIWGFIQRRSGGTKEEEEDDE---KYSRVNNGVERSLSESWNGDAR---
Aquca_004_00283.1_Aquilegia     PKKSRRWSKGWNIWGFIYRRSGGRKNVDEERCC------RRNVVERSLSGSWPELRR---
GRMZM2G084899_T01_Zea           AKKPPRWRKAWSLWGLIHRRAAGR-RDG----------ASDA-ADRAFSEPWPDLR----
GRMZM2G084899_T01               AKKPPRWRKAWSLWGLIHRRAAGR-RDG----------ASDA-ADRAFSEPWPDLR----
Si024521m_Setaria               AKKPRRWSKAWSLWGLIHRRAAGR-RSA----------ASDA-ADRAFSEPWPELR----
Sb09g022070.1_Sorghum           AKKPRRWRKAWSLWGLIHRRAAGRSRNG----------ASDVGADRAFSEPWPEMMR---
LOC_Os01g63310.1_Oryza          AKKPRRWRKAWSLWGFIHRRASGRRSGG-----------PSDIADRSFSEAWPDLR----
Bradi2g55160.1                  SKKPPRWRKAWSLWGFIHRRAAGRRTGGGGG-------GPSDIADRSFSEPWPDLR----
EcC054738.100                   FKKLPGWRKAWNVWGLIQRRSESKCAIEER--------HAAENMEEQLPRVSNGEAN---
438403_Selaginella              CESEGGLVEREEIWSKAQRGGPCRQRGFGAKEA------ASSGSSLRVRKGWKRKKR---


AT3G09070                       -------GGGG---GGGPRMVRSNSNVSWR------------------------------
478217_lyrata                   -------CGGV---GGGPRMVRSNSNVSWR------------------------------
Carubv10015448m_Capsella        -------GGG------GPRMVRSNSNVSWR------------------------------
Thhalv10020222m_Thelungiella    -------EGG-------PKMVRSNSNVSWR------------------------------
Bra001326_Brassica              -------GGG-------PRMVRSNSNVSWR------------------------------
Lus10035513_Linum               LNVGKGGGGGG---RFNPNLMRSNSSVSWRNSNGFGPSIGSFGSGRKSNVET--------
Phvul.008G107800.1_Phaseolus    --ERNGDVRGG---GFNPKMMRSNSSVSWRNGQ---------------------------
Glyma07g17490.1_Glycine         -GEKNGDVRGG---GFNPKLMRSNSSVSWRNGQS--------------------------
Cucsa.067030.1_Cucumis          --ERNGEVRGIGGMGFNPKMMRSNSSVSWRSSQSNSGGSFGSMRRSNV------------
evm.model.supercontig_163.1     --ERNGDLK----PGFNPKMLRSNSSVSWRNS-SSFGGPVMGGRKSNV------------
cassava4.1_034233m              --ERN-EAR----GAFNPKMLRSNSSVSWRNSNGLGG-VSFDSARKSN------------
Potri.016G111400.1_Populus      --ERNGDVR----GGFNPKILRSNSSVSWRNSHNFGGGGSFSSARKSS------------
29068.m000019_Ricinus           --ERN----------NNPKILRSNSSVSWRNSNGFGGGGSFGSARKSN------------
Gorai.007G378100.1_Gossypium    -------------AGFDPKVLR---SVSWRNN-SSSFGG--ATARMNY------------
Thecc1EG021761t1                --ERNGDVR----GGFNPKVLRSNSSVSWRN--SSSFGGSFGGARKNH------------
orange1.1g005928m               --ERNGEVK----GGFNPKVLRSNSSVSWRN--SSNFGG-LGGLKKNG------------
ppa002341m_Prunus_persica       -GERNGEAK-----GFNPKIMRSNSSASWRNSSHGFGGVGGS-FGSMRKNYSNGAA--VA
MDP0000252034_Malus             -GERNGEAK-----GFNPKLMRSNSSASWRNGSHGYGGFGGGXFGSMRKSNG-------S
mrna18807.1_v1.0_hybrid_Fragar  -GERNGESK-----SFNPKIMRSNSSASWRN-SHSFG---GGGFGSMRKNGAVVEPNVNG
PGSC0003DMP400019460            ------ETNGDLKGSLNRNMFRSNSSVSWRNSTNIGGSFGTVRNLGID------------
Solyc10g085070.1.1_lycopersicu  ------ETNGDLKGSLNRNMFRSNRILALILMAMVKRKTISCWRG---------------
mgv1a002573m_Mimulus            ------GGG----GGLSRNMFRSNSSVSWRNANQIGGSFGSVRKSNVE------------
Aquca_004_00283.1_Aquilegia     ------EINGKADGAFNRKNFRSNSNVSSRRPSNTDGLFGSMRSGS--------------
GRMZM2G084899_T01_Zea           -----------VRGYNG-RMQRCNSNASARSSFSSNSGG---LGSSRRSYLD--------
GRMZM2G084899_T01               -----------VRGYNG-RMQRCNSNASARSSFSSNSGG---LGSSRRSYLD--------
Si024521m_Setaria               -----------VRGYNG-RMQRCNSNASARSSFSSNSGG---LGSSRHSYVD--------
Sb09g022070.1_Sorghum           -----------VRGYNGRMMQRCNSNASARSSFSSNSGGGGGLGSSRRSYVADAAH----
LOC_Os01g63310.1_Oryza          -----------VRGYNP-KMQRCNSNLSARSSFSSNSGG---LGSSRRSHVD--------
Bradi2g55160.1                  -----------VRGGNP-KMQRCNSNLSARSSFSSNSGG---LGSSRRSYVD--------
EcC054738.100                   -------------GAVSHRLNRSYSRNSSKMDGPGYLNG---------------------
438403_Selaginella              -------------GMKVSQVSQASQAWRWNGWMDGLMDEQHLICAWQQ------------


AT3G09070                       --------SSGGGSARKVNG----LDRRNKSSRYSPKN----GENGMLKFYLPHMKASRR
478217_lyrata                   --------SSGGGSARKVNG----LDRRNKSSRYSPKN----GENGMLKFYLPHMKGSRR
Carubv10015448m_Capsella        --------SSGGGSQRKVHG----LDR-NKSSRYSPKN----GENGMLKFYLPTMKGSRR
Thhalv10020222m_Thelungiella    --------SSG----RKVNG----LER-IKSSRYSPKN----GENGMLKFYLAPMKGSRR
Bra001326_Brassica              --------SSGGGMGRKVNG----LER-NKSSRYSPKN----GENGMWKFYLAPMKGSRR
Lus10035513_Linum               -------CSSGNGFGGRKKRDEFMLER-NRSARYSPSNNTTVDNNGMLKWYLAPQSGTGR
Phvul.008G107800.1_Phaseolus    ----------GLGGGGFGSVSMRKSDVQGNALGLGLGGGGGGGRKGRDEFVGLERNRSAR
Glyma07g17490.1_Glycine         --------MIGGGGGGFGNVSMRKSDVQGNGLGLGLGG-----RKGRDEFVGLERNRSAR
Cucsa.067030.1_Cucumis          ---------ETSGGFLRKKKEDFVLER-NQSARFSPNE---VVDNGLLRFYLAPMKGSRR
evm.model.supercontig_163.1     ---------ETTT-NGKKRREEFVLER-NRSARYSP-P---NIDNGLLRFYLTPMRGSRR
cassava4.1_034233m              ---------VETNGYGRKKRDEFVLER-NRSARYSP-N---NIDNGLLRFYLTPMRSSRR
Potri.016G111400.1_Populus      ---------VETNGNGRKKRDEFVLER-NRSARYSP-N---NMENGLLRFYLTPLRNSRR
29068.m000019_Ricinus           ---------VETNGHGRKKKDEFVLER-NRSARYSP-N---NIDNGLLRFYLTPMRGSRR
Gorai.007G378100.1_Gossypium    ---------VESNGQSKKKREEFVLER-NRSARYSP-N---DFDNGLLRFYLAPMQGSRR
Thecc1EG021761t1                ---------ADTNGHSKKKRDEFGLER-NRSARYSP-N---NIENGLLRFYLTPLRSSRR
orange1.1g005928m               ---------LEANGNSKKKRDEFVLER-NRSARYSP-N---NIENGLLRFYLTPMRGSRR
ppa002341m_Prunus_persica       AAAAAAAVEANGNAGRKKKDDQFVLER-NRSARYSP-N---HIDNGLLRFYLTPMRSSWR
MDP0000252034_Malus             VPVVEANGFGNGNGGRKKKDDQVVLER-NRSARYSP-N---HIDNGLLRFYLTPMRSSWR
mrna18807.1_v1.0_hybrid_Fragar  NGNANGNVSVNGNGIGRKKKEEIVLER-NRSARYSP-N---HIDNGLLRFYLTPMRNSWR
PGSC0003DMP400019460            ------------TNVNGKKKDDFVLER-NRSARYSPNH----IDNGFLRFHFAPMRGSRR
Solyc10g085070.1.1_lycopersicu  ------------TGVQG------------------------------IRLIISIMGSCGS
mgv1a002573m_Mimulus            ------------MSENGKKKNGFVLEK-NRSAKYSPND----LDNGLLRFYLTPMRGSRR
Aquca_004_00283.1_Aquilegia     ---------VQTNGHCKKRREDIVLER-NRSARYSPSS----LDNGLLRFYLTPLRGSRR
GRMZM2G084899_T01_Zea           -------AHG--KRRREE----CAALERNRSARHSP----GNADNGLLRFYLTPIRSAS-
GRMZM2G084899_T01               -------AHG--KRRREE----CAALERNRSARHSP----GNADNGLLRFYLTPIRSAS-
Si024521m_Setaria               -------PQGNVKRRREE----CAALERNRSARHSP----GHADNGMLRFYLTPMRSAS-
Sb09g022070.1_Sorghum           ----AHAHGGHVKRRREEYC--AAALERNRSARHSPGI--AAGDNGMLRFYLTPIRSAS-
LOC_Os01g63310.1_Oryza          -------VNGSSARRREE-----HVLERNRSARYSPP---GRVDNGMLRFYLTPMRSGGG
Bradi2g55160.1                  -------MNGNVKLRRGEEHAQAHALERNRSARHSPP---GRVDNGMLRFYLTPMRSGGG
EcC054738.100                   -------TGVAQSEGIGLRIREESLLTRNRSVKYSPNN----LDNGLLRFYLTPTRSYGS
438403_Selaginella              --------GGGGGGGGGGIWHLMAVAVKTNVSKVDTERKRNVYCHEMLGEFFDETACVIN


AT3G09070                       MS------------GTGGAGGGGGGGWANSHGHSIARSVMRLY-
478217_lyrata                   MSS----------AGGGGGGGGGGGGWANSHGHSIARSVMRLY-
Carubv10015448m_Capsella        MT-------------------GAGGGWANSNGHSIARSVMRLY-
Thhalv10020222m_Thelungiella    MSVGAGG------GGGGAGGGGGGGGWANSHGHSIARNVMRLY-
Bra001326_Brassica              MSVG------------GGAGGGGGGGWGNGHGHSITRSAMRMY-
Lus10035513_Linum               IAAAS-------------TTRGGWGKSKTHQAHSIARSVLRLY-
Phvul.008G107800.1_Phaseolus    YS-PNNIDNNGLLRLYLGGRRNGSGKGRSNQAHSIARSVLRLY-
Glyma07g17490.1_Glycine         YSSPNSIDNNGLLRLYLGGRRNGSGKGRSNQAHSIARNVLRLY-
Cucsa.067030.1_Cucumis          GGIMKN---------------------RPSPAQSIARSVLRLY-
evm.model.supercontig_163.1     SGSGKSSG-------------------RSNQAQSIARSILRLY-
cassava4.1_034233m              VGWGKS---------------------KSSHAQSIARSVLRLY-
Potri.016G111400.1_Populus      NGWGKS---------------------KSSQAQSIARSVLRLY-
29068.m000019_Ricinus           GGWGKS---------------------KSSHAQSIARSVLRLY-
Gorai.007G378100.1_Gossypium    SGSGKN---------------------RGSHAHSISSSVLRLY-
Thecc1EG021761t1                GGSGKS---------------------RASHAHSIARSVLRLY-
orange1.1g005928m               GGSGKT---------------------RSNHAHSIARSVLRLY-
ppa002341m_Prunus_persica       SG-AGKT--------------------RSSHAHSIARSVLRLY-
MDP0000252034_Malus             SGGVGKS--------------------RSSHAHSIARSVLRLY-
mrna18807.1_v1.0_hybrid_Fragar  SGGAGKS--------------------RSNHAHSIARSVLRLY-
PGSC0003DMP400019460            S--------------------------LPAQSRPNGRSVLRLY-
Solyc10g085070.1.1_lycopersicu  I--------------------------LLP--------------
mgv1a002573m_Mimulus            GGIG-----------------------KPTNSNSIARSVLRLY-
Aquca_004_00283.1_Aquilegia     SSSAKS---------------------RPKSSYSIARSVLRLY-
GRMZM2G084899_T01_Zea           --------------GRR-TGVLPVKGGRQLRSQSFARTMLGLY-
GRMZM2G084899_T01               --------------GRR-TGVLPVKGGRQLRSQSFARTMLGLY-
Si024521m_Setaria               --------------GRR-TAVLPAAAGS----------------
Sb09g022070.1_Sorghum           --------------GRRTAAVLPVKGGR----QSFARTMLGLY-
LOC_Os01g63310.1_Oryza          GGGARRGG-----GGGGGGGGLPAKAGRQLTSQSFARSLLRMY-
Bradi2g55160.1                  GGGVVRRV-----GGGG----LPGKAGRQLTSQSFARSVLRLY-
EcC054738.100                   KSVKS----------------------RLRKAHTLAKGVV----
438403_Selaginella              AKQGYLQP-----------------PIAIEEGIVLTAVVLRFLY
