# Supplementary material for: Vascular gene expression: a hypothesis
Source: Front Plant Sci. 2013 Jul 17;4:261. doi: 10.3389/fpls.2013.00261 (PMC3713349; doi:10.3389/fpls.2013.00261)
Supplement: Figure S6 — FT unrooted tree. Full length protein sequences were aligned with ClustalX2. The alignment parameters used were: Pairwise alignment: Gap opening 35, Gap extension 0.7; Multiple alignment: Gap opening 15, Gap extension 0.3. Evolutionary analyses were conducted in MEGA5. The evolutionary Phylogenetic reconstruction was inferred using the maximum likelihood statistical method. Bootstrap values higher than 70% are shown (1000 replicates). [file 52375_Ruiz-Medrano_DataSheet7.ZIP › YDA .aln]

CLUSTAL W (1.7) multiple sequence alignment


Cre17.g733300.t1.3            ------------------------------------------------------------
82554                         ------------------------------------------------------------
AT1G63700                     -------------------------------------------MPWWS------------
474980                        -------------------------------------------MPWWS------------
Carubv10019770m               -------------------------------------------MPWWS------------
Thhalv10023253m               -------------------------------------------MPWWS------------
Bra027792                     -------------------------------------------MPWWS------------
Cucsa.107950.1                -----------------------------------------MPSWWG-------------
orange1.1g007478m             ------------------------------------------------------------
Phvul.004G112000.1            -----------------------------------------MPTWWG-------------
Glyma16g30030.1               -----------------------------------------MPSWWG-------------
Medtr1g100250.1               -----------------------------------------MPTWWG-------------
MDP0000181878                 -----------------------------------------MPSWWG-------------
Eucgr.A02762.1                -----------------------------------------MPSWWGG------------
PGSC0003DMP400027723          -----------------------------------------MPSWWK-------------
Solyc03g025360.2.1            -----------------------------------------MPSWWK-------------
mgv1a001116m                  -----------------------------------------MPSWWG-------------
Aquca_013_00281.2             -----------------------------------------MPSWWG-------------
cassava4.1_001447m            -----------------------------------------MRSWWG-------------
30190.m011233                 -----------------------------------------MPSWWG-------------
Lus10024645                   ------------------------------------------MPWWG-------------
Potri.003G129000              -----------------------------------------MRSWWG-------------
Gorai.004G213200.1            -----------------------------------------MPPWWG-------------
Thecc1EG016276t1              -----------------------------------------MPTWWG-------------
Ciclev10018781m               -----------------------------------------MPSWWG-------------
ppa020898m                    -----------------------------------------MPSWWR-------------
mrna32511.1-v1.0-hybrid       -----------------------------------------MPSWWR-------------
GSVIVT01019739001             -----------------------------------------MPSWWG-------------
Sb04g032420.1                 -----------------------------------------MPPWWG-------------
GRMZM2G093316_T02             -----------------------------------------MPPWWG-------------
Si016275m                     -----------------------------------------MPTWWG-------------
Bradi3g51380.1                -----------------------------------------MPPWGG-------------
Pavirv00023027m               -----------------------------------------MPPWWG-------------
LOC_Os04g47240.1              -----------------------------------------MPPWWG-------------
164743                        ------------------------------------------------------------
Pp1s8_299V6.1                 MFFEAMHRPTCTGRVVFLGKLNAAILSLLLVYGLGTDPRVCVPGWFLWNTTRSIYLKHLR
evm.model.supercontig_42.155  -----------------------------------------MPAWWG-------------
Vocar20015108m                ------------------------------------------------------------
46524                         ------------------------------------------------------------


Cre17.g733300.t1.3            ---------------------------MGLCGSKANGSSDGANGTQHKDGALGPGVASAW
82554                         ------------------------------------------------------------
AT1G63700                     ---K--SKDEKKKTNKESIID---AFNRKLGFASEDRSSGRSRKSRRRRDEIVSERGAIS
474980                        ---K--SKDEKKKTNKESIID---AFNRKLGFASEDRSSGRSRKSRRRRDEIVSERGAIS
Carubv10019770m               ---K--SKDEKKKTNKESIID---AFNRKLGFASEDRSSGRSRKSRRRRDEIVSERGAIS
Thhalv10023253m               ---KYSSKDEKKKANKESILD---AFNRKLGFASEDRSSGRSRKSRRRRNEIVSERGAIS
Bra027792                     ---KHSSKDEKKKSSKESIID---AFNRKLGFGSEDKSSCRSRKSRRRRDEIVSQRGAIS
Cucsa.107950.1                ---KSSK-DVKKKTSKESFID---SLHRKFKNSPEGKVNSRSGSSRKRGGDTVSEKGSKS
orange1.1g007478m             ------------------------------------------------------------
Phvul.004G112000.1            ---KSSSKETKKKANKESFIN---TFHRKFKIPSESKSSSRSGGSHRQCNDSISEKGAQS
Glyma16g30030.1               ---KSSS--TKKKANKESFID---AFHRKFKIPSEGKPSGRSGGSRRHCDDSISEKGAQS
Medtr1g100250.1               ---KSSSKETKKKAGKESIID---TLHRKFKFPSEGKRSTISGGSRRRSNDTISEKGDRS
MDP0000181878                 ---KSSSKEAKKKAGKESFID---SLHRKFNFSSESRLNSRSGGSRRNCNDTISEKGCQS
Eucgr.A02762.1                ---KSSHKDAKKKTNKESFID---TLHRKFKNPSDGKLNIRSGGSRRHC-DTVSEKGSLS
PGSC0003DMP400027723          -----SSKEAKKKPTKESFID---TLHRKFKSPAEVKSPGKSGGSRRHSSDIASEKGSLS
Solyc03g025360.2.1            -----SSKEAKKKPTKESFID---TLHRKFKSPAEVKSPGKSGGSRRHNSDIASEKGSLS
mgv1a001116m                  ---KSSSKEAKKKTTKESLFG---TFHKKIKSP-ESKSVSRSGGSKRRPSDTVSERGSLS
Aquca_013_00281.2             ---KSSSKEVKKKNNKESFIE---TINRKFKTPTEDKCNIRSGGSRRRNCDIVSEKGSLS
cassava4.1_001447m            ---KTSSKEDNKKT-KKSIID---AIHRKLKISSEEKLNSRSGG-------------SRS
30190.m011233                 ---KTSSKEDKKKA-KEGIID---ALQRKFKIALEDKSSSKSGGSWRRSSDTVSERGSRS
Lus10024645                   ---KSSSKDQKKKANKESIID---AIQRKFRNATEDKGTGRTAWRR------SRDVISLS
Potri.003G129000              ---KSSSKEEKKKANKESFID---TINRKFKITSKEKSNNRSGGSRRCCKDTLSERVSLS
Gorai.004G213200.1            ---KSSSKEDKKKASKESFID---AINRKLKITSDEKSTSRSGGSRRSRSGAVSQRGSLS
Thecc1EG016276t1              ---RSSSKEDKRKASKESFID---AINRKLKITSDDRSTSRSGGSRGRRTDTVSERGSLS
Ciclev10018781m               ---KSSSKEEKKKVTKESFID---AIHRKFKIGSDE---SRSGGTRRSRNDTVSERGSLS
ppa020898m                    ---KSSSKDVKKKANKESFIETIATIHRKLKSSSEEKFNSRSGNSRRPCSDTISEMGSLS
mrna32511.1-v1.0-hybrid       ---KSSSKEVKKKENKESFIGTIMTIHRKLKSSSEGKFNCSSGGSRRRCRDTISEMGSQS
GSVIVT01019739001             ---KSSSKEVKKKENRESFID---SIHRKFRTVSEEKCNNRSGASQRHCGDTVSEKESRS
Sb04g032420.1                 ----KSSSKEVKKTAKENLID----TFQRLISSNEQKGSRKSRGSRKHGKDTAGDKGCWS
GRMZM2G093316_T02             ----KSSSKEVKKTAKENLID----TFQRLISSNEQKGSKKSRGSRRHGKDTAGDKGCWS
Si016275m                     ----KSSSKEVKKTAKENLID----TFQRLISSNEQKGSRKSRGSRRHGKDTAGDKGCWS
Bradi3g51380.1                ----KSSSKEVKKTARENIID----TFQQFISPSEHKGSTKSRGNRGRCKDSTAEKGCWS
Pavirv00023027m               ----KSSSKDVKKTTKENLLD----TFHRLISPNEQKGSTKSKRNCRRGNNTAVEKVCKS
LOC_Os04g47240.1              ----KSFSKDAKKTTKENLID----TFHRLISPNDQKGSTKSKRSCRRGNDSSVEKSCRS
164743                        ------------------------------------------------------------
Pp1s8_299V6.1                 RAASADVKAGLSKDKKKPTTGGGLFDGRRHRRSRAGDEDGSSKNNSRHSLDLVSEAGSGS
evm.model.supercontig_42.155  --------------------------------KKSGKNKEESQQTQVQGQNPYANHGNFL
Vocar20015108m                ----------------------MGLVSSCFRSDPPRGQEQVLNVEDTVPQRPRPPP-IIP
46524                         -------------------------MGQCISIEGGASQQERYQPKWQQPAGVMTLDGNYN


Cre17.g733300.t1.3            DVQVKLGSPSGGGSDHQPLLG---------------------------------------
82554                         ------------------------------------------------------------
AT1G63700                     RLPSRSPSPSTRVSRCQSFAE-RSPAV----PLPRPIVRPHVTSTDSGMNGSQRPGLDAN
474980                        RLPSRSPSPSTRVSRCQSFAE-RSPAV----PLPRPIVRPPVTSTDSGMNGSQRPGLDAN
Carubv10019770m               RLPSRSPSPSSRVSRCQSFAE-RSPAV----PLPRPIVRPIVTSTDSGMNGSHRPGLDAN
Thhalv10023253m               RLPSRSPSPSTRVSRCQSFAE-RSPAV----PLPRPTVRNTVTSTDSGMNGSQRPGSDAS
Bra027792                     RLPSRSPSPSTRVSRCQSFAA-RSPAV----PLPRPALRTAVTRIDS---GSQRPGSNAS
Cucsa.107950.1                PISRSPSPSKE-VARCQSFAE-RTHSH--KLPLPDLRPVG-VGRTDSGISVA-AKSKLER
orange1.1g007478m             ------------------------------------------------------------
Phvul.004G112000.1            PLESRSPSPSK-VARCQSFAE-RPHAQ--PLPLPVLHPSN-ISRADSEISIS-AKSRLEK
Glyma16g30030.1               PPESRSPSPSK-VGRCQSFVE-RPHAQ--PLPLPGLHPSN-ISRADSEISIPSSRRRHGK
Medtr1g100250.1               PSESRSPSPSK-VARCQSFAE-RPHAQ--PLPLPDLHPSS-LGRVDSEISIS-AKSRLEK
MDP0000181878                 PIESISPSPSKNVSRCQSFAE-RTNAQ--PLPLPGLHVAH-VARTDSGISIS-TKPRSEK
Eucgr.A02762.1                RAESRSPSPSKAVSRCQSFAE-RPLAQ--PLPLPGPHPAS-VGRTDSGISVP--KPRSDK
PGSC0003DMP400027723          QAQSRASSPSKHVSRCQSFAE-RPMAQ--PLPLPGVRPAN-AGRSDSGISPS-AKSRVEK
Solyc03g025360.2.1            QAQSRASSPSKHVSRCQSFAE-RPLAQ--PLPLPGVRPAN-VGRSDSGISPS-AKSRVEK
mgv1a001116m                  RVQSRSPSPSKHVGRCQSFAE-RSQAQ--PLPVPVLRPANNVSRTDSGISEL-AKPKVQR
Aquca_013_00281.2             RAVSRSPSPSNQVSRCQSFAE-RGLAQ--PLPLPGVHPSS-VGRTDSAISIQ--RPGLEK
cassava4.1_001447m            RVPSRSPSPSAQVARSQSFAE-RSHAQ--PLPLPAVRYTG-IGRSNSGLGAS-IRPGLDR
30190.m011233                 RVPSRSPSPSTQVSRCQSFAE-RPHAQ--PLPLPGGRHSG-IGRSNSGITAS-IRPVLDG
Lus10024645                   RVPSRSPSPSALVSRCQSFAE-RSHAQ--PLPLPGVRGTP-IVRSHSGASGS-AKSGSDV
Potri.003G129000              RVPSRSPSPSTHVSRCQSFAE-RPQAQPLPLPLPGVPHTK-IGRCDSGISAS-VKPGLDG
Gorai.004G213200.1            RVPSRSPSPSTQVSRCQSFVE-RPHAQ--PLPLPGGNHAN-VLRSNSGINAS-IRPGFDR
Thecc1EG016276t1              QVPSRSPSPSTQVSRCQSFAE-RPPAQ--PLPLPGVHYAS-VVRTNSGINAS-TRPGFDR
Ciclev10018781m               RLPSRSPSPSTHVSRCQSFAE-RSRAQ--PLPLPGVHLAT-LGRTESAISAS-TKPRFDR
ppa020898m                    RALS--PAPSKQVSRCQSFAE-RPHAQ--PLPLPRVQLSN-IGRTDSGISAS-SKPGSDR
mrna32511.1-v1.0-hybrid       RALS--PLTSTQVSRCQSFAE-RPHAQ--PLPLPRVQLSN-IGGSDSAVTPS-SKPGSDT
GSVIVT01019739001             RAQSRSPSPSTKVSRCQSFAE-RPHAQ--PLPLPGPHLTS-VVRTDSGINAS-KKQGLVE
Sb04g032420.1                 TAQSRSTSPSKEVSRCQSFAADRPPAQ----PLPLPKSRARVTRTSSDITNS--KSTLEK
GRMZM2G093316_T02             TAQSRSTSPSKEVSRCQSFAADRPHAQ----PLPLPKSRARVSRSSSDITNS--KSTLEK
Si016275m                     TAQSRSTSPSKEVSRCQSFAVDRPHAQ----PLPLPGSRARVTRTISDITDS--KSTLEK
Bradi3g51380.1                TAQSRSTSPSKEVSRCQSFAADRPNAQ----PLPLPRSRAGVTRTVSDVTDS--KPILQR
Pavirv00023027m               TTVSRPTSPSKEVSRCQSFSVDRLHAQ----PLPIPGGCPRATRTVSDVIES--KPILEK
LOC_Os04g47240.1              TTVSRPTSPSKEVSRCQSFSADRPHAH----PLPIPGVRPPVTRTVSDITES--KPILEK
164743                        ------------------------------------------------------------
Pp1s8_299V6.1                 GKCSRSPSPSSPSNSRGRHSH----GQ--PLPLPCAPPMKPVERTYSGNQLPSAQTTSLH
evm.model.supercontig_42.155  KLSTKADATSKKKVVGGGGGGGSSNEK---------------------------------
Vocar20015108m                PAVGIAQNQGNQATPTDTTVTGSPKVGRPKIGAQQPEVTQLI------------------
46524                         GHLERLAANGTPVDSVESDRMHDRQQQRPRLGFEKESTTIRLGKYKIKFGKD--------


Cre17.g733300.t1.3            ----------TESVGGPSGATTTPVQAFAEHESASVPESGGGGGGLTSRFFKRGPAQPVQ
82554                         ------------------------------------------------------------
AT1G63700                     L---KPSWLPLPKPHG-ATSIPDNTGAEPDFATASVSSGSSVG-DIPSDS-LLSPLASDC
474980                        L---KPSWLPLPKPHG-APSIPDNTGAEADFATASVSSGSSVG-DNPSDS-LLSPLASDC
Carubv10019770m               V---KPSWLPLPKPHN-ASSMPDNTGAEADFATASVSSGSSVG-DHPSDS-LLSPLASDC
Thhalv10023253m               L---KPSCLPLPKPHG-ASSLPDNTGAEADFTTASVSSGSSVG-DNPSDS-LLSPLASDC
Bra027792                     --------LPLPKPHGGASNVPDSSGAEADFTTASVSSGSSVG-DNPSDS-ILSPLASDC
Cucsa.107950.1                S-SKTSSFLPLPRPS-CIRSRPDPADLDGDLVTGSVFGESSSDSDDPNDSRQRSPPATDY
orange1.1g007478m             ------------------------------------------------------------
Phvul.004G112000.1            G-SKPSLFP-LPKPA-CMRGRLNPADLDGDLVTASVSSESSADSDEPVDSRNRSPLATDC
Glyma16g30030.1               G-SKSSLFLPLPKPA-CMRGRLNPAELDGDLVTASVSSESSADSDEPVDSHNRSPLATDC
Medtr1g100250.1               P-SKPSLFLPLPKPS-CIRCGPTPADLDGDMVNASVFSDCSADSDEPADSRNRSPLATDS
MDP0000181878                 G-SKPLSFLPLPRPA-CIGSRSNRTDVDGDMVTDSVFSESSVDSDDPADSSCHRSPQATD
Eucgr.A02762.1                GPNLFLPRLPLPRPA-CIRSKANHAELDGDLVTASVSSEGSIDSEDPADSRQRSPCATDY
PGSC0003DMP400027723          A-SKPSLFLPLPKPA-CIRHRLDPADTDGELVFASISSECSIESDDPIDSRQRSPLATDY
Solyc03g025360.2.1            A-SKPSLFLPLPKPA-CIRHRLDPTDTDGELVFASISSECSIESDDPIDSRQRSPLATDY
mgv1a001116m                  V-SKPSLFLPLPRPA-CIRQRLDPADLDVDLAVASISSECSIESDDPADSRQRSPLANDY
Aquca_013_00281.2             R-SKPSLFLPLPRPG-CISNRGDPTDVDADLATASVSSDCSIDSDDPADSRHLSPRAVNL
cassava4.1_001447m            G-SKPLD-LPLPRPG-CVSNRLDHAYTEGDFATASVSSVSSTDSDYPFDSRVLSPLTSDY
30190.m011233                 G-SKPLD-LPLPRPG-CVHNKLDHTYAEGD----SVSSVSSMDSEYPSDSRVLSPLMSDY
Lus10024645                   G-SKHLQVLPLPKTGGNVSNRLDRVKLEVDIGTASVSSDSSSDSEDQSDSRLLSPLTSDY
Potri.003G129000              G-GKPLHLLPLPRPG-HVLNRLDQADTAGDLATASVSSDSSIDSDDLPDSRVLSPLTSDY
Gorai.004G213200.1            G-SKP---SPLPKPG-QFSKKLDRVDGEGDFATASISSDSSIDSDDPSDSRLLSPLTSDY
Thecc1EG016276t1              G-SRPSLFLPLPKPG-QVSNKLDPVDAEGDLATASVSTDSSIDSNDPSESRLLSPLTSDY
Ciclev10018781m               G-SKP-MILPLPTPG-CVPDRLDTIDAEGDLATASVSSDSSTDSDDPSDSRLLTPLTSDY
ppa020898m                    G-SNQLFYLPLPRPE-CVSSREDPTDAEGDIATASISCDSSTDSDDPIDSRLLSPMGSDY
mrna32511.1-v1.0-hybrid       G-PKQLLYVPVSSPG-RILSRAVPADADGDIATASISSDSSIDSDDPPDSRLLSPMASDC
GSVIVT01019739001             G-SKTQMVLPLPRPG-YVANRLDPTDAEGDLATASVFSYSSIDSEDPSESRLLSPQASDY
Sb04g032420.1                 H-GKG-QLLPLPPT--QPRKRPEATEPVTEVATASVSSNCSIDSDDPGDSRLQSPVGNEV
GRMZM2G093316_T02             H-GKG-QLLPLPPI--QPKKTPEATEPVTEVATASVSSNCSIDSDDPGDSRLQIPVGNET
Si016275m                     R-GKG-HLLPLP----RPQKRPEATEPVAEEATASVSSNCSIDSDDPGDSRLQSPVGNET
Bradi3g51380.1                H-DKG-QQLPLPTQN-RLQKRPETTECVAELATASVSSNCSIDSDDCGDSQFHSPVGNDA
Pavirv00023027m               R-GKPPLFLPLPKPD-LLHRRPGNSEIASEIVVASVSSNCSADSEDHADSQLQSPVGNDI
LOC_Os04g47240.1              R-GKPPLLLPLPKPN-RPPRRHGNSEVVSEIVVASPSSNCS-DSDDHGDSQLQSPVGNDA
164743                        ------------------------------------------------------------
Pp1s8_299V6.1                 H----APSLPLPSPTQVVRPMESPAEADYISGSSSVSSLGSVEVADVRHGRPMPTNSNLR
evm.model.supercontig_42.155  ------DRPRSFDEGVLARNSPRNSKDIAVIGPGSSSGFSGFDSDSVEKIGHPLPRPSIS
Vocar20015108m                -------KQQAQSLIQPNANREDDVDISSEIAPLAPGAPFSWQKGRQIGQGAFGTVYLAL
46524                         -----ADEEEMESPYKDSAKDHPVFGQQRHSDKLPETGPVSWTRGELLGAGAFGRVYLGL


Cre17.g733300.t1.3            PQPLRPGGSS--------------------------------------------------
82554                         ------------------------------------------------------------
AT1G63700                     ENGNRTPVNI-----SSRDQSMH-------SNKNSAEMFKPVP---NKNRILSASPRRRP
474980                        ENGNRTAVNI-----SSRDQPMH-------SNKNSAEMFKPVP---NKNRILSASPRRRP
Carubv10019770m               ENGNRTAVNI-----SSRDQLMH-------SNKKSAEMFKPVPNVSNKNRILSASPRRRP
Thhalv10023253m               ENGNRTAVNI-----SSRDQSMH-------SNKNSAEMFKPVPNLSNKNRILSTSPRRRP
Bra027792                     ENGNRTALNI-----SSRDQPIH-------SNKNSAEMFKPVPNLSNKN--------RRP
Cucsa.107950.1                DIGARTVIGSTEPSETLKDQPPT-------VVQINLKEGKKVENLPFP-HKNSSIPKRRP
orange1.1g007478m             ------------------------------------------------------------
Phvul.004G112000.1            ENGTRTAAGS-PSSSMPKDLSST-------VSQINSRETKKPANILGN-HMSSTSPKRRP
Glyma16g30030.1               ETGTRTAAGS-PSSLMQKDQSST-------VSQINSREAKKPANILGN-HMSSTSPKRRP
Medtr1g100250.1               ETGTRTAAGS-PSSLVLKDQSSA-------VSQPNLREVKKTANILSN-HTPSTSPKRKP
MDP0000181878                 DNGTRTASGS-PCSVMLKDQSFN-------VAPVHSREPKKSANISFNNHVSPTSPKRRH
Eucgr.A02762.1                DNGARTTASS-PSRLILKDQKPT-------VAHISPREARRPANLCLGNHVSPASPKQRP
PGSC0003DMP400027723          EAGSRIAAGS--PSSLVVKDQSA-------VGQISLKETTRPVSLSPSRNVSSVSPKRRP
Solyc03g025360.2.1            ETGSRTAAGS--PSSLVVKDQSA-------VGQISLKEMTRPVSLSPSRNVSSVSPKRRP
mgv1a001116m                  DIGCRTAAGS--PS----KEQAP-------VVPLISRESPVQVNLSSSKNISPSPPRRRL
Aquca_013_00281.2             ENGSRTVANS-PSSILHKDQSPS-------AIRKNSRESTKPVNHLFSSQNLSTSPRRGP
cassava4.1_001447m            EYGNRTATNS-PSSIKQKDQSPI-------VSKKNSKEALNSVDFSLSNHIPPTSPRQAP
30190.m011233                 ENGNRTATNS-PSSAKQKEQSPI-------VCRKNSKETLKPADFSLNNQIPSVSPRRVP
Lus10024645                   ENGNRTAANS-PSSMTQKDCSPL-------LSRKNSGEILKHSDFSLSNQLPSVSPRRAH
Potri.003G129000              ENGNRTAVNS-PPSVMRQDQSPI-------INRKNSRETLKHANLPANNQTLSTPPKRAI
Gorai.004G213200.1            ENGQRTAANS-PSGTKHMDQLSD-------VNQE-SKEILKPSNISFNNQYLSTSPKRGS
Thecc1EG016276t1              ENGQRTAANS-PSGIKLTDQLPD-------INQKNSKEILKPANISFNNQYLSTSPKRGP
Ciclev10018781m               ENGNKSAVTS-PTSMMEKAKYPV-------INQKSSGETIKPANLLINNHILSASLKKRH
ppa020898m                    ENGNRTTLNS-PSSVMQKDQFPT-------VDQKNSKETVKPDNLLFNTQILSPSPKRRP
mrna32511.1-v1.0-hybrid       EYGTRTALNS-PSRVMQKDKFPN-------VNQKNTKETLKPANLLFNNQIMSTSPKRGP
GSVIVT01019739001             ENGNRTTMNS-PSSVMHKDQSPV-------LTPRKPREALRPANLLLNNQIHSTSPKWVP
Sb04g032420.1                 ENATRITATSSSSVLHKERSSAI-------TKKSTKEVAK-PNNAFLSNQILSTSPRGTV
GRMZM2G093316_T02             ENATRITATSSSSVVHKERSSAI-------TRKNTKEVAK-PNNVFLSNQILSTSPRGTV
Si016275m                     ENATRITATNSSSVVHRELSSAI-------TRKSTKDVAK-PNNTFLSNQILSTSPRGTV
Bradi3g51380.1                ENVTKVTTMISSSVVHKECSSAI-------TTKSTKEVTK-LGSAFLRNQILPTSPTGTV
Pavirv00023027m               EN-TRISSKNKSSNVRKEHPGTI-------TTKIKKETSKPVANAFLSNHTMSTSPRGIA
LOC_Os04g47240.1              ENATLVTLKNKSSNARKECPGPI-------TAKNMKEIHRPANQVHGS-HILSTSPRGVA
164743                        ------------------------------------------------------------
Pp1s8_299V6.1                 PMQQESEPLDQLRPVFQMSQGSATPRGRLVRNEPARIETPRSTSPLPGSHQPVTSPTSRA
evm.model.supercontig_42.155  SMPGDQVVG---------------------------------------------------
Vocar20015108m                VHATGQEIAVKQVSLPRDAANNGR------VFGHIRSLEVEVGLLRRLRHENIVRYLGTE
46524                         NNDTGQLMAVKQVLISKDENVAGR------VVEHVQSLEAEVNVLKHLDHPNIVRYLGTD


Cre17.g733300.t1.3            ------------------------------------------------------------
82554                         ------------------------------------------------------------
AT1G63700                     LGTHVKNLQIPQRDLVLCSAPDSLLSSPSRSPMRSFIPDQVSNHGLLISKPYSDVSLLG-
474980                        LGTHVKNLQIPQRDLVLCSAPDSLMSSPSRSPMRSFVPDQVSNHGLLISKPYSDVSLLG-
Carubv10019770m               LGTHVKNLQIPQRDLVLCSAPDSLLSSPSRSPMRSFVPDQASNHGLLISKPYSDVSLFG-
Thhalv10023253m               LGTHVKNLQIPQRDIVLCSAPDSLLSSPSRSPMRSFVPDQVSNHGLLIGKPYSDVSLLG-
Bra027792                     LGTHVKNLQIPKRDLVLCSAPDSLLSSPSRSPMRSFVPDQVSNHGLLIGKPYPDVSLLG-
Cucsa.107950.1                LSSNVTNLQVPRH-GAFFSAPDSSMSSPSRSPMRIFSTEQVMNAAVWAGKSHPDVILGG-
orange1.1g007478m             ------------------------------------------------------------
Phvul.004G112000.1            LSNHVSNLQIPPH-GAFCSAPDSSKSSPSRSPLRVFGTEKVLNSAFWAGKPYSEINLGG-
Glyma16g30030.1               LSNHVTNLQIPPH-GAFFSAPDSSRSSPSRSPLRAFGTEQVLNSAFWAGKPYPEVNFGG-
Medtr1g100250.1               LRHHVPNLQVPPH-GVFYSGPDSSLSSPSRSPLRAFGTDQVLNSAFWAGKPYPEINFVG-
MDP0000181878                 LGSHVPNLQVPYN-GAVCSAPDSSMSSPSRSPMRAFGTEQVVNSAFWAAKPYPDVTLLG-
Eucgr.A02762.1                LNSHLPNLQVPFS-GTLYSAPDSSMSSPSRSPLRGFGTEQVVNSAFWSGKHYADVTLLGP
PGSC0003DMP400027723          LSSHVTTLQVPPP-GAFCSAPDSSMSSPSRSPMRAAASEQVTSSTLWAGRAYPDLPSLG-
Solyc03g025360.2.1            LSSHVTTLQVPPP-GAFCSAPDSSMSSPSRSPMRAAASEQVTSSTLWAGRAYPDLPSLG-
mgv1a001116m                  LNGQMASLQVPHY-GAFCSAPDSSMSSPSRSPMRASGYEQVSTTAFTAGKIYPDFPFLG-
Aquca_013_00281.2             LSAYAPTLLIPHN-GAFTSAPDSSMSSPSRSPMRGFSPEQIASSNFWAAKPYPDVGLLG-
cassava4.1_001447m            SRTHVQNLQIPNR-GAFCSAPDSSMSSPSRSPISAFGPEQVINCGLWAG--------LG-
30190.m011233                 LGSHVQNLQIPHR-GAFFSAPDSSLSSPSRSPIRAFGPEQVLNCGLWAG--------LG-
Lus10024645                   H---VQNLQIPSR-GTLFSAPDSSLSSPSRSPIRAFGTEQVVNTG----------LLLG-
Potri.003G129000              FSSQVQNLQIPHR-VAFFSAPDSSMSSPSRSPMRAFGTEQVINNGFWAGKTYSDIGLLG-
Gorai.004G213200.1            MTNHVQNLQIPQR-GALSSAPDSSMSSPSRSPLRAFGLEQVWNSGPGTGKPFSDIVFLG-
Thecc1EG016276t1              LSNHVQNLQIPQR-GAFCSAPDSSMSSPSRSPMRAFGLEQLWNAGPCTGKPFSDIAFLG-
Ciclev10018781m               LSSHVQKLQIPPP-GAFCSAPDSSISSPSRSPMRAFGQEQVLNAGLWTGKPYSDIALLG-
ppa020898m                    SSTHMQNIQIPYH-GAFFSAPDSSLSSPSRSPMRVYGSEQVRNSNFWAGKPYPEIASA--
mrna32511.1-v1.0-hybrid       SRTHLQNIQIPCN-GAFSSAPDSSMSSPSRSPMRVFGSDQILISSFWAGKPYPDIAST--
GSVIVT01019739001             LSTHVPNFPVPQN-GAFCSAPDSSMSSPSRSPMRLFSPEQVMNSSFWTGKPYADIALLG-
Sb04g032420.1                 ADGYQSNLQSPRQ-IALESAPNSLMSSPSRSPR-IICPDQIPTSAFWAVKPHTDITFLG-
GRMZM2G093316_T02             ADGYQSNLQSPRQ-IALESAPNSLMSSPSRSPR-IICPDQIPTSAFWAVKPHTDVTFLG-
Si016275m                     ADSYQSNLQGPRQ-ITLESAPNSLMSSPTRSPR-IICPDQIPTSAFWAVKPHADVTFLG-
Bradi3g51380.1                SDRYQTNLQNTCQ-VALESAPNSLMSSPSQSPR-TIFPDQIPSSAFWAVKPHADITFLG-
Pavirv00023027m               AENNQPNVQNLRP-MVLESAPNSLMSSPSRSPR-RICPDHIPTAAFWAVKPHADVTFLG-
LOC_Os04g47240.1              ADSYQSNLQNPRP-LVLDSAPNSLMSSPSRSPR-RICPDHIPTSAFWAVKPHTDVTFVG-
164743                        ------------------------------------------------------------
Pp1s8_299V6.1                 WSPIWQGEGLYPPAALKIPQPDSSMSSPAPSPRSFLPQQRS-----------VEPLVSG-
evm.model.supercontig_42.155  ------------------------------------------------------------
Vocar20015108m                RTDDCLNIFLEYVPGGPISNKLSQFGPLREETIRVYTKQILRGLEYLHQQKVMHRDIKG-
46524                         RDDQHLNIFLEFVPGGSIASLLAKFGSFKESVIRVYARQILLGLEYLHHNKIMHRDIKG-


Cre17.g733300.t1.3            -----GDAATGVGGAAPLLPG---SAAAVAAAAAAASGAAAAAVAAAAATAAGAAG----
82554                         ------------------------------------------------------------
AT1G63700                     -SGQCSSPGSGYNSGNNSIGG-DMATQLFWP--QSRCSPECSPVPSPRMTSPGPSS----
474980                        -SGQCSSPGSGYNSGNNSIGG-DMATQLFWP--QSRCSPECSPVPSPRMTSPGPSS----
Carubv10019770m               -SGQCSSPGSGYNSGNNSIGG-DMAAQLFWP--QSRCSPECSPVPSPRMTSPGPSS----
Thhalv10023253m               -SGQCSSPGSGYNSGNNSIGG-DMSAQLFWP--QSRCSPECSPVPSPRMTSPGPSS----
Bra027792                     -SGQCSSPGSGYNSGNNSIGG-DMSTQLFWP--QSRCSPECSPVPSPRMTSPGPSS----
Cucsa.107950.1                -SGHCSSPGSGHNSGHNSMGG-DMAGHFFWQ--QSRGSPEYSPVPSSRMTSPGPSS----
orange1.1g007478m             ------------------MGG-DMSGQLFWQQLQSRGSPEYSPIPSPRMTSPGPSS----
Phvul.004G112000.1            -SGHCSSPGSGHNSGHNSMGG-DMSGQLFWQ--PSRGSPEYSPVPSPRMTSPGPSS----
Glyma16g30030.1               -SGHCSSPGSGHNSGHNSMGG-DMSGQLFWQ--PSRGSPEYSPVPSPRMTSPGPSS----
Medtr1g100250.1               -SGHCSSPGSGHNSGHNSMGG-DMSGPLFWQ--PSRGSPEYSPIPSPRMTSPGPSS----
MDP0000181878                 -SGHCSSPGSGHNSGHNSMGG-DMSGQLFWQ--QSRGSPEYSPVPSPRMTSPGPGS----
Eucgr.A02762.1                GSGQCSSPGSGHNSGHNSMGG-DMSGQLFWQ--QSRGSPEYSPIPSPRMASPGPSS----
PGSC0003DMP400027723          -SGHCSSPGSGQNSGHNSMGG-DMSGQLFWQ--PCRGSPEYSPIPSPRMTSPGPSS----
Solyc03g025360.2.1            -SGHCSSPGSGQNSGHNSMGG-DMSGQLFWQ--PCRGSPEYSPIPSPRMTSPGPSS----
mgv1a001116m                  -SGQCSSPGSGQTSGHNSMGG-DMSGQLFWQ--PSRGSPEYSPNPSPRMTSPGPSS----
Aquca_013_00281.2             -SGHCSSPGSGQNSGHNSMGG-DMSGQLFWQ--QSRGSPECSPIPSPRMTSPGPSS----
cassava4.1_001447m            -SGHCSSPGSGHNSGHNSIGG-DMLGQLFWQ--TNRCSPECSPIPSPRMTSPGPSS----
30190.m011233                 -SGHCSSPGSGHNSGHNSIGG-DMSGQLFRP--NSHCSPECSPIPSPRMTSPGPSS----
Lus10024645                   -SGHCSSPGSGYNSGQNSIGGGELSGQLFWP--NSRCSPECSPIPSPRMTSPGPSS----
Potri.003G129000              -SGQCSSPGSGYNSGQNSIGG-DMSGQLLWP--NSRCSPECSPLPSPRVISPGPSS----
Gorai.004G213200.1            -SGQCSSPGSGHNS----VGG-DMSGQLLWP--QSRCSPECSPLPSPRMTSPGPSS----
Thecc1EG016276t1              -SGHCSSPGSGHNSGHNSVGG-DMSGQLFWP--QSRCSPECSPMPSPRMTSPGPSS----
Ciclev10018781m               -SGHCSSPGSGHNSGHNSVGG-DMSGQLFWP--HSRCSPECSPIPSPRMTSPGPSS----
ppa020898m                    ---HSSSPGSGQNSGHNSVGG-DLSGPLFWQ--HNRCSPECSPIPSPRLTSPGPSS----
mrna32511.1-v1.0-hybrid       ---HCSSPGSGHNSGHNSVGG-DLSAQIFWQ--QNRCSPECSPIPSPRMTSPGPSSRMTS
GSVIVT01019739001             -SGHCSSPGSGHNSGHNSIGG-DMSGQLFWP--HSRCSPECSPIPSPRMTSPGPSS----
Sb04g032420.1                 -SGQCSSPGSGQTSGHNSVGG-DMLGPIFWQ--PSRGSPECSPIPSPRMTSPGPSS----
GRMZM2G093316_T02             -SGQCSSPGSGQTSGHNSVGG-DMLGPIFWQ--PSRGSPECSPIPSPRMTSPGPSS----
Si016275m                     -SGQCSSPGSGQTSGHNSVGG-DMLAQLFWQ--PSRGSPECSPIPSPRMTSPGPSS----
Bradi3g51380.1                -SGQCSSPGSGQTSGHNSVGG-DMLAQLFWQ--PSRGSPECSPIPSPRMMSPGPSS----
Pavirv00023027m               -SGQCSSPGSGQTSGHNSVGG-DVLAQLFWL--PSRGSPECSPIPSPRMTSPGPSS----
LOC_Os04g47240.1              -SGQCSSPGSGQTSGHNSVGG-DMLAQLFWQ--PSRSSPECSPIPSPRMTSPGPSS----
164743                        ------------------------------------------------------------
Pp1s8_299V6.1                 ----SASPRSGNTSTYNSWQG---DAVPPWP---PSQFEERSPSPSPRLRSPGPSR----
evm.model.supercontig_42.155  -----LGSGSGSVSSVSSSGSSDDHHIVIDQVQFGGSRGQGDIKFKTAPRSPGPGS----
Vocar20015108m                --------ANILVDTNGVVKLADFGASRQIEELATIGGGSRSIRGTANWMAPEVIK----
46524                         --------ANILVDHTGLVKVADFGASKKIEDLVTMDSGFKSIKGTPYWMAPEVIK----


Cre17.g733300.t1.3            ------GTPNAAGAASAAAPWRSGGAAASRCDAVAQTDASLLYP----------------
82554                         ------------------------------------------------------------
AT1G63700                     -----RIQSGAVTPLHPRA---GGSTTGSP-TRRLDDNRQQSHR---LPLPPLLISNTCP
474980                        -----RIQSGAVTPLHPRA---GGSTTGSP-TRRLDDNRQQSHR---LPLPPLLISNTCP
Carubv10019770m               -----RIQSGAVTPLHPRA---GGSTTGSP-TRRLDDNRQQSHR---LPLPPLLINNTCP
Thhalv10023253m               -----RIQSGAVTPLHPRA---GGSTTGSP-TRRLDDNKQQSHR---LPLPPLLISNTCP
Bra027792                     -----RIQSGAVTPLHPRA---GGSTTGSP-TRRLDDNKQQSHR---LPLPPLLISNTFP
Cucsa.107950.1                -----RIQSGAVTPIHPRA---GAPPAESQ-TCWPDE--KQTHR---LPLPPIAISICSP
orange1.1g007478m             -----RIQSGAVTPIHPRA---GGAPIESQ-TSWPDDGKQQSHR---LPLPPITISNSSP
Phvul.004G112000.1            -----RIQSGAVTPIHPRA---GGTPNESQ-TGRVDDGKQQSHR---LPLPPLAVTNTLP
Glyma16g30030.1               -----RIQSGAVTPIHPRA---GGTPNESQ-TGRIDDVKPQSHR---LPLPPLAVTNTLP
Medtr1g100250.1               -----RIQSGAVTPIHPRA---GGTPTESQ-TGRADDGKQQSHR---LPLPPLTVTNTSP
MDP0000181878                 -----RIHSGAVTPIHPKA---GGTPNETQ-TSWADDGKQQSHR---LPLPPVNAS---P
Eucgr.A02762.1                -----RIHSGAVTPTHPRA---GGSSIEPQ-TTWPDDGKQQSHR---LPLPPVAVSNSSP
PGSC0003DMP400027723          -----RIHSGAVTPIHPRA---VGGATELQ-TCWPDDGKAQSHP---LPLPPLTISNSSP
Solyc03g025360.2.1            -----RIHSGTVTPIHPRA---VGGAGELQ-TSWPDDGKAQSHP---LPLPPLTISNSSP
mgv1a001116m                  -----RIHSGAVTPLHPRA---AGGHSESQ-SNWPDDAKQQSHR---LPLPPLTISNSSP
Aquca_013_00281.2             -----RIHSGAVTPLHPRA---AGGTTETS-ANWPDDVKQQSHR---LPLPPSNSSHFSP
cassava4.1_001447m            -----RIHSGAVTPLHPRA---AGTSVESP-TGRPDDGRQKSHR---LPLPPITISNTCP
30190.m011233                 -----RIHSGAVTPLHPRA---GGSAIESP-TSRPEDGKQQSHR---LPLPPITISNTCP
Lus10024645                   -----RVQSGAVTPHHPRA---RGVLTESPRGSRQEECKKQSHR---LPVPPITISNTCP
Potri.003G129000              -----RIHSGAVTPLHPRA---AGVTIESP-TSRPDDGKQQSHR---LPLPPITISNTHP
Gorai.004G213200.1            -----RIHSGAVTPLHPRA---AGAAAESP-TSRPDDGKQQSHR---LPLPPITISNTCP
Thecc1EG016276t1              -----RIHSGAVTPLHPRA---TGAATESP-TSRPDDGKQLSHR---LPLPPITIP----
Ciclev10018781m               -----RIHSGAVTPLHPRA---GGGVSESP-SSRPDDVKQQSHR---LPLPPLTISNTCP
ppa020898m                    -----RIQSGAVTPLHPRA---GGPAAESP-TNRPDDGKQKSHR---LPLPPITITNTCP
mrna32511.1-v1.0-hybrid       PGPSSRIQSGAVTPLHPRA---GGTTMESP-TRRTDDGKQKSHR---LPLPPITTTRTCP
GSVIVT01019739001             -----RIQSGAVTPLHPRA---GAAAAESP-TNRPDDGKQQSHR---LPLPPITISNSCP
Sb04g032420.1                 -----RVHSGSVSPLHPRA---GGVTPESPTNRHAEGNKKQTHR---LPLPPISTANIST
GRMZM2G093316_T02             -----RVHSGSVSPLHPRA---GGVTPESPTNRHAEGNKKQTHR---LPLPPLSIANSST
Si016275m                     -----RVHSGSVSPLHPRA---GGVAPESPTSRHAEGKKKQTHR---LPLPPLSISNSST
Bradi3g51380.1                -----RVHSGSVSPLHPRA---GGMAPESPTNRHDEVKKKQTHR---LPLPPLSISNSST
Pavirv00023027m               -----RVHSGSVSPLHPRS---GGVAPESPTSRHDDGKKKQTHK---LPLPPLSISN-SS
LOC_Os04g47240.1              -----RVHSGSVSPLHPRS---GGMAPESPTNRHDDGKKKQTHK---LPLPPLSISH-SS
164743                        ------------------------------------------------------------
Pp1s8_299V6.1                 ------TPSATVSPLHPRAGIRAGGGPDSPTTWHEEVQGRCPYAPQPLPLPPWPTGNNSP
evm.model.supercontig_42.155  --------RGPTSPTSPLHMQLSGMSLESP-TGRQEDGKSQCHQ---LPLPPGSPTNRAA
Vocar20015108m                -----QSGHGRAADIWSLGCVVIEMATGRAPWSNFSDPYAVMYHVASTKELPAMPDTLSA
46524                         -----QTGHGRQADIWSVACTVIEMATGKPPWSQFQSQVSALFHIASSKEPPVIPEVLSK


Cre17.g733300.t1.3            -------------------LLRDPSPTVPV---------RWRKGEGIGSGSFGQVYLALN
82554                         --------------------------MKPR---------RWTKGDCLGSGSFGTVYLGLN
AT1G63700                     FSPT--YSAATSPSVP-RSPARAEATVSPG--------SRWKKGRLLGMGSFGHVYLGFN
474980                        FSPT--YSAATSPSVP-RSPARAEATVSPG--------SRWKKGRLLGMGSFGHVYLGFN
Carubv10019770m               LSPT--YSAATSPSVP-RSPARAEATVSPG--------SRWKKGRLLGMGSFGHVYLGFN
Thhalv10023253m               FSPT--YSAATSPSVP-RSPARAETTVSPG--------SRWKKGRLLGMGSFGHVYLGFN
Bra027792                     LSPT--YSAATSPSVP-RSPARAEATVSPG--------SRWKKGRLLGMGSFGHVYLGFN
Cucsa.107950.1                FSHS--NSAVTSPSVP-RSPGRTETPASPG--------PRWKKGKLLGRGTFGHVYVGFN
orange1.1g007478m             FSHS--NSAATSPSVP-RSPGRMENPVSPE--------SHWKKGKMLGRGTFGHVYVGFN
Phvul.004G112000.1            FSHS--NSAATSPSMP-RSPGRADNPISPG--------SRWKKGKLLGRGTFGHVFVGFN
Glyma16g30030.1               FSHS--NSAATSPSMP-RSPGRADNPISPG--------SRWKKGKLLGRGTFGHVYVGFN
Medtr1g100250.1               FSHS--NSAATSPSMP-RSPARADSPMSSG--------SRWKKGKLLGRGTFGHVYIGFN
MDP0000181878                 FSHS--NSAATSPSVP-RSPGRAENPPSPG--------SRWKKGKLLGRGTFGHVYVGFN
Eucgr.A02762.1                FSHP--NSAATSPSVP-RSPGRSETPASPG--------SRWKKGKLIGRGTFGHVYVGFN
PGSC0003DMP400027723          FSHS--NSVATSPSVP-RSPGRAENLASPG--------SRWKKGKLLGRGTFGHVYVGFN
Solyc03g025360.2.1            FSHS--NSVATSPSVP-RSPGRAENLASPG--------SRWKKGKLLGRGTFGHVYVGFN
mgv1a001116m                  FSHQ--NSAVTSPSVP-RSPGRAENLSSPG--------SRWKKGKLLGRGTFGHVYVGFN
Aquca_013_00281.2             SSS----TAPTSPSVP-RSPGRAETPTSPG--------SRWKKGRLLGRGTFGHVYVGFN
cassava4.1_001447m            FSPS--YSTATSPSLP-RSPNRAENPTSPG--------SRWKKGRLLGRGTFGHVYLGFN
30190.m011233                 FSPA--YSTATSPSVP-RSPNRAENPTSPG--------SRWKKGRLLGRGTFGHVYLGFN
Lus10024645                   FSPG--YSAATSPSLP-RSPNRADTPTSPG--------SHWKKGRPLGRGTFGDVFLGFN
Potri.003G129000              FSPT--YSASTSPSVP-RSPSRMENPTSSG--------TRWQKGRMLGRGSFGDVYLGFN
Gorai.004G213200.1            FSPG--YSAATSPSLP-RSPGRAENPTSPC--------SRWKKGRLLGRGTFGHVYLGFN
Thecc1EG016276t1              FSSA--YSAATSPSLP-RSPGRPENPTSPG--------SCWKKGRLLGRGTFGHVYQGFN
Ciclev10018781m               FSPS--YSTATSPSVP-RSPGRVENPTSPG--------SRWKKGRLLGRGTFGHVYLGFN
ppa020898m                    FSPA--YSAATTPTVP-RSPNRAENPASPG--------SRWKKGRLLGRGTFGHVYLGFN
mrna32511.1-v1.0-hybrid       FSPA--YSPATTPTIP-RSPGRAENPQSPG--------SRWKKGRLLGRGTFGHVYLGFN
GSVIVT01019739001             FSPT--YSTSTTPSVP-RSPGRAENPISPG--------SRWKKGRLLGRGTFGHVYLGFN
Sb04g032420.1                 FLPN--SSTPASPIS--RSPGRTENPPSPG--------SRWKKGKLIGRGTFGHVYVGFN
GRMZM2G093316_T02             FLPN--SSTPASPIS--RSPGRTENPPSPG--------SRWKKGKLIGRGTFGHVYAGFN
Si016275m                     FLPN--NSTPTSPIS--RSPGRTENPPSPG--------SRWKKGKLIGRGTFGHVYVGFN
Bradi3g51380.1                FLPN--NSAPTSPIS--RSPGRAENPPSPG--------SRWKKGKLIGHGTFGHVYVGFN
Pavirv00023027m               FFPN--NSTPTSPISVPRSPGRTENPSSPA--------SRWKKGKLIGRGTFGHVYVGFN
LOC_Os04g47240.1              FHPN--NSTPTSPISVPRSPGRTENPPSPG--------SRWKKGKLIGRGTFGHVYVGFN
164743                        ------------------------------------------------------------
Pp1s8_299V6.1                 YTSPPVTSGPSTPTMHSRHPSRTNEPSRSADSSVPGVPTKWQKGRLLGSGTFGNVYVGFN
evm.model.supercontig_42.155  LPNS-------------RIGAAENSPATLS---------KWKKGRLLGRGTFGHVYLGFN
Vocar20015108m                HAKD--FLTLCFNRVPRERPNATRLLQ-----------HPWLQNVVIPRATGPPPTLLPV
46524                         EGRD--FLLQCFNRVPKERPSAARLLR-----------HPWLADLACQSTAAPLTNISVH


Cre17.g733300.t1.3            CDTGELLAVKEVPAGLAGGDGGGAGGGGREAVAQLEREVALLSALRHPNIVRYVGTQRSG
82554                         GETGELFAVKEVAMTRRTGDTGG------EAVEQLEQEVELLSRLQHPNIVRYVGISRES
AT1G63700                     SESGEMCAMKEVTLCSDDPKSRE-------SAQQLGQEISVLSRLRHQNIVQYYGSE---
474980                        SESGEMCAMKEVTLCSDDPKSRE-------SAQQLGQEISVLSRLRHQNIVQYYGSE---
Carubv10019770m               SESGEMCAMKEVTLCSDDPKSRE-------SAQQLGQEISVLSRLRHPNIVQYYGSE---
Thhalv10023253m               SESGEMCAMKEVTLCSDDPKSRE-------SAQQLGQEVAVLSRLRHPNIVQYYGSE---
Bra027792                     SESGEMCAMKEVTLCSDDAKSRE-------SAQQLGQEIAVLSRLRHPNIVQYYGSE---
Cucsa.107950.1                SESGEMCAMKEVTLFSDDAKSRE-------SAKQLMQEIALLSRLRHPNIVQYYGSE---
orange1.1g007478m             SDSGEMCAMKEVTLF-DDAKSKE-------SAKQLMQEIVLLSRLRHPNIVQYYGSK---
Phvul.004G112000.1            KESGEMCAMKEVTLFSDDAKSKE-------SAKQLMQEITLLSRLRHSNIVQYYGSE---
Glyma16g30030.1               KESGEMCAMKEVTLFSDDAKSKE-------SAKQLMQEITLLSRLRHPNIVQYYGSE---
Medtr1g100250.1               SQSGEMCAMKEVTLFSDDAKSLE-------SAKQLMQEVHLLSRLRHPNIVQYYGSE---
MDP0000181878                 SESGEMCAMKEVTLFSDDAKSKE-------SAKQLNQEIALLSRLRHPNIVQYYGSE---
Eucgr.A02762.1                SESGEMCAMKEVTLFSDDAKSRE-------SAKQLMQEIALLSRLQHPNIVQYYGSE---
PGSC0003DMP400027723          SDSGEMCAMKEVTLFSDDAKSKE-------SAKQLAQEIALLSRLRHPNIVQYYGTE---
Solyc03g025360.2.1            SDSGEMCAMKEVTLFSDDAKSKE-------SAKQLAQEIALLSRLRHQNIVRYYGTE---
mgv1a001116m                  SETGEMCAMKEVTLFADDAKSKE-------SAKQLGQEIVLLSRLRHPNIVQYYGSE---
Aquca_013_00281.2             SESGEMCAMKEVTLF-DDAKSKE-------SAKQLGQEITLLSRLRHQNIVQYYGSE---
cassava4.1_001447m            SESGEMCAMKEVTLFADDPRSKE-------SAQQLGQEIALLSRLRHPNIVQYYGSE---
30190.m011233                 RESGEMCAMKEVTLFSDDPKSKE-------CAQQLGQEIALLSRLQHPNIVQYYGSE---
Lus10024645                   SESGEMCAMKEVTLFSDDAKSRE-------SVQQLGQEIAMLSRLRHPNIVQYYGTE---
Potri.003G129000              RERGEMCAMKEVTLFSDDAKSKE-------SAQQLGQEIGLLSRLRHPNIVQYYGSE---
Gorai.004G213200.1            SESGEMCAMKEVTLFSDDAKSKE-------SAQQLGQEIMLLSQLRHPNIVQYYGYE---
Thecc1EG016276t1              SESGEMCAMKEVTLFSDDAKSKE-------SAQQLGQEIMLLSRLRHPNIVQYYGSE---
Ciclev10018781m               SESGEMCAMKEVTLFSDDAKSKE-------SAQQLGQEIALLSRLRHPNIVRYYGSE---
ppa020898m                    SESGEMCAMKEVTLFADDAKSKE-------SAQQLGQEIALLSRLRHPNIVQYYGSE---
mrna32511.1-v1.0-hybrid       SESGEMCAMKEVTLFADDAKSKE-------SAQQLGQEIALLSRLRHPNIVQYYGSE---
GSVIVT01019739001             SESGEMCAMKEVTLFSDDAKSKE-------SAQQLGQEISLLSRLRHPNIVQYYGSE---
Sb04g032420.1                 SDRGEMCAMKEVTLFADDPKSKE-------SAKQLCQEISLLSRLQHPNIVRYYGSE---
GRMZM2G093316_T02             SDKGEMCAMKEVTLFSDDPKSKE-------SAKQLCQEISLLSRLQHPNIVRYYGSE---
Si016275m                     SDKGEMCAMKEVTLFSDDPKSKE-------SAKQLCQEISLLSRLQHPNIVRYYGSE---
Bradi3g51380.1                SDRGEMCAMKEVTLFSDDPKSKE-------SARQLGQEILVLSRLQHPNIVRYYGSE---
Pavirv00023027m               SDSGEMCAMKEVTLFLDDPKSKE-------SAKQLGQEISLLSRLQHPNIVQYYGSE---
LOC_Os04g47240.1              SDSGEMCAMKEVTLFLDDPKSKE-------SAKQLGQEISLLSRLQHPNIVQYYGSE---
164743                        -----MCAMKEVPLLSDDSKSKE-------SVKQLSQEIATLSRLRHTNIVQYYGSE---
Pp1s8_299V6.1                 NDNGGFCAMKEVLLVSDDQKSKE-------SVKQLGQEISLLSKLRHENIVQYIGTE---
evm.model.supercontig_42.155  SESGQMCAIKEVRVVSDDQTSRE-------CLKQLNQEINLLSQLSHSNIVRYYGSE---
Vocar20015108m                SPSPQARPVQPLQQLQSPCVPTV------GPQPSPKVMVTLPAAAPLLPPPGMRSPPS--
46524                         TDMPRARDDHLLNLPS--------------PIPEEPASLGGSTGNAPAPRRAQNGSPS--


Cre17.g733300.t1.3            AGGGGGGGGGAPLYIFLEYVPGGSLSSQLARFGPLPEPLVALYTRQLLLGLAYLHAQRTV
82554                         R----------ALYIFLEYVPGGSIASLLSRFGAFEESVISVYTRQILIGLDYLHSQRCV
AT1G63700                     -------TVDDKLYIYLEYVSGGSIYKLLQEYGQFGENAIRNYTQQILSGLAYLHAKNTV
474980                        -------TVDDKLYIYLEYVSGGSIYKLLQEYGQFGENAIRNYTQQILSGLAYLHAKNTV
Carubv10019770m               -------TVDDKLYIYLEYVSGGSIYKLLQEYGQFGENAIRNYTQQILSGLAYLHAKNTV
Thhalv10023253m               -------TVDDKLYIYLEYVSGGSIYKLLQEYGQFGENAIRNYTQQILSGLAYLHAKNTV
Bra027792                     -------TVDDKLYIYLEYVSGGSIYKLLQEYGQFGENAIRNYTQQILSGLAYLHAKNTV
Cucsa.107950.1                -------TVGDKFYIYLEYVSGGSIYKLLQEYGQFGELAIRSYTQQILSGLAYLHAKATV
orange1.1g007478m             -------TVEDKLYIYLEYVSGGSIYKLLQDYGQFGEPAIRNYTQQILSGLAFLHSKHTV
Phvul.004G112000.1            -------TVGDKLYIYLEYVAGGSIYKLLQEYGQFGELAIRSFTQQILSGLAYLHAKNTV
Glyma16g30030.1               -------TVGDKLYIYLEYVAGGSIYKLLQEYGQFGELAIRSYTQQILSGLAYLHAKNTV
Medtr1g100250.1               -------TVDDKLYIYLEYVSGGSIHKLLQEYGQFGELAIRSYTQQILSGLAYLHAKNTL
MDP0000181878                 -------SVDDKLYIYLEYVSGGSIYKLLQDYGQFGELAIRSYTKQILSGLAYLHAKNTV
Eucgr.A02762.1                -------NVDDKLYIYLEYVSGGSIYKLLQEYGQLGEHAIRSYTQQILSGLAYLHAKNTV
PGSC0003DMP400027723          -------TVGDKLYIYLEYVSGGSIYKLLQEYGAFGEAAIRSYTHQILSGLAYLHAKNTV
Solyc03g025360.2.1            -------TVGDKLYIYLEYVSGGSIYKLLQEYGAFGEAAIRSYTQQILSGLAFLHAKNTV
mgv1a001116m                  -------SVGDKLYIYLEYVSGGSIHKILQEYGKLGESAIRSYTQQILSGLAFLHAKNTV
Aquca_013_00281.2             -------TVDDKLYIYLEYVSGGSIYKLLQDYGQLGELAIRSYTQQILSGLAYLHAKNTV
cassava4.1_001447m            -------TVDDKLYIYLEYVSGGSIYKLLQEYGQFGEIAIRNYTQQILSGLDYLHAKNTV
30190.m011233                 -------TVDDKLYIYLEYVSGGSIYKLLQEYGQFGEIAIRSYTQQILSGLAYLHAKNTV
Lus10024645                   -------TVEDKLYIYLEYVSGGSIHKLLQDYGAFGEIAVRNFTKQILSGLAYLHGKNTV
Potri.003G129000              -------TVDDKLYIYLEYVSGGSIYKLLQEYGQFGEIAIRSYTQQILRGLAYLHAKKTV
Gorai.004G213200.1            -------TVDDKLYIYLEYVSGGSIYKLLQEYGPFGESAIRNYTQQILSGLAYLHAKNTV
Thecc1EG016276t1              -------TVGDKLYIYLEYVSGGSIYKLLQEYGQFGESAIRNYTQQILSGLAYLHAKNTV
Ciclev10018781m               -------TLDDKLYIYLEYVSGGSIYKILQDYGQLGESAIRSYTQQILSGLEYLHAKNTV
ppa020898m                    -------TVDDKLYIYLEYMSGGSIYKLLQEYGQFGEIAIRSYTQQILSGLAYLHAKNTV
mrna32511.1-v1.0-hybrid       -------TVEDKLYIYLEYVSGGSIYKLLQEYGQFGEAAIRSYTQQILSGLSYLHMKNTL
GSVIVT01019739001             -------TVDDKLYIYLEYVSGGSIYKLLQEYGQLGEIAIRSYTQQILSGLAYLHAKNTV
Sb04g032420.1                 -------TVDDKLYIYLEYVSGGSIHKLLQEYGQFGEQAIRSYTKQILLGLAYLHAKNTV
GRMZM2G093316_T02             -------TVDDKLYIYLEYVSGGSIHKLLQEYGQFGEQAIRSYTKQILLGLAFLHAKNTV
Si016275m                     -------TVNDKLYIYLEYVSGGSIHKLLQEYGQFGEQAIRSYTKQILLGLAYLHAKNTV
Bradi3g51380.1                -------TVDNKLYIYLEYVSGGSIHKLLQEYGRFGEQAIRSYTKQIRLGLAYLHAKNTV
Pavirv00023027m               -------TVDDKLYIYLEYVSGGSIHKLLQEYGQLGEPAIRSYTHQILSGLAYLHAKNTV
LOC_Os04g47240.1              -------TVDDKLYIYLEYVSGGSIHKLLQEYGQLGEQAIRSYTQQILSGLAYLHAKNTV
164743                        -------TMEDGLYIYLEYVSGGSIHKLLQEYGAFKEPVIRSYTRQILSGLAYLHSTSTV
Pp1s8_299V6.1                 -------TLEDRLYIYLEFVSGGSIHKLLQEYGAFKEPVVRNYTRQILSGLAYLHNQNTV
evm.model.supercontig_42.155  -------LGEETLSVYLEYVSGGSIHKLLQEYGPFREPVIQNYTRQILSGLAYLHGRNTV
Vocar20015108m                -------PINEKSESQFGSPAAGVTTASSTTPTSTRAPVVSTTAGAVGVALPQLMSPPQT
46524                         -------KLMPEPRPFTPRPYALAQQQPERQLAESIESAAADSGGHWGGAAAALRASTSS


Cre17.g733300.t1.3            HRDVKGANLLLEKTGVLKLADFGMAKQLMEQVSFTRSFKGSAYWMAPEVIK-------QQ
82554                         HRDIKGGNILVEKSGRIKLADFGMAKSLVEQMADGGSFKGSAYWMAPEVIR-------QK
AT1G63700                     HRDIKGANILVDPHGRVKVADFGMAKHITAQSG-PLSFKGSPYWMAPEV--------IKN
474980                        HRDIKGANILVDPHGRVKVADFGMAKHITAQSG-PLSFKGSPYWMAPEV--------IKN
Carubv10019770m               HRDIKGANILVDPHGRVKVADFGMAKHITAQSG-PLSFKGSPYWMAPEV--------IKN
Thhalv10023253m               HRDIKGANILVDPHGRVKVADFGMAKHITAQSG-PLSFKGSPYWMAPEV--------INN
Bra027792                     HRDIKGANILVDPHGRVKVADFGMAKHITAQSG-PLSFKGSPYWMAPEASLLLQTSVIQN
Cucsa.107950.1                HRDIKGANILVDPNGRVKLADFGMAKHITGQSC-PLSFKGSPYWMAPEV--------IKN
orange1.1g007478m             HRDIKGANILVDPNGRVKLADFGMAKHIAGQSC-PLSFKGSPYWMAPEV--------IKN
Phvul.004G112000.1            HRDIKGANILVDTNGRVKLADFGMAKHITGQSC-PLSFKGSPYWMAPEV--------IKN
Glyma16g30030.1               HRDIKGANILVDTNGRVKLADFGMAKHITGQSC-PLSFKGSPYWMAPEV--------IKN
Medtr1g100250.1               HRDIKGANILVDPNGRVKVADFGMAKHITGQYC-PLSFKGSPYWMAPEV--------IKN
MDP0000181878                 HRDIKGANILVDPNGRVKLADFGMAKHITGQSC-PLSFKGSPYWMAPEV--------IKN
Eucgr.A02762.1                HRDIKGANILVDPTGRVKLADFGMAKHITGQSC-PLSFKGSPYWMAPEV--------IKN
PGSC0003DMP400027723          HRDIKGANILVDPNGRIKLADFGMAKHITGQSC-PLSFKGSPYWMAPEV--------IKN
Solyc03g025360.2.1            HRDIKGANILVDPNGRIKLADFGMAKHITGQSC-PLSFKGSPYWMAPEV--------IKN
mgv1a001116m                  HRDIKGANILVDPNGRVKLADFGMAKHIAGQSC-PLSFKGSPYWMAPEV--------IRN
Aquca_013_00281.2             HRDIKGANILVDPNGRVKLADFGMAKHITGQSC-PLSFKGSPYWMAPEV--------IKN
cassava4.1_001447m            HRDIKGANILVDPSGRVKLADFGMAKHITGQSC-PLSFKGSPYWMAPEV--------IRN
30190.m011233                 HRDIKGANILVDPTGRVKLADFGMAKHITGQSC-PLSFKGSPYWMAPEV--------IRK
Lus10024645                   HRDIKGANILVDPSGRVKVADFGMAKHITGQSC-PLSFKGSPYWMAPEV--------IKN
Potri.003G129000              HRDIKGANILVDPTGRVKLADFGMAKHISGQSC-PLSFKGSPYWMAPEV--------IKN
Gorai.004G213200.1            HRDIKGANILVDPNGRVKLADFGMAKHITGSSC-PLSFKGSPYWMAPEV--------IKN
Thecc1EG016276t1              HRDIKGANILVDPYGRVKLADFGMAKHITGSSC-PLSFKGSPYWMAPEV--------FKN
Ciclev10018781m               HRDIKGANILVDPSGRVKLADFGMAKHITGQSC-PLSFKGSPYWMAPEV--------IKN
ppa020898m                    HRDIKGANILVDPNGRVKLADFGMAKHITGQSC-PLSFKGSPYWMAPEV--------IKN
mrna32511.1-v1.0-hybrid       HRDIKGANILVDPNGRVKLADFGMAKHITGQSC-PLSFKGSPYWMAPEV--------IKN
GSVIVT01019739001             HRDIKGANILVDPNGRVKLADFGMAKHITGQSC-PLSLKGSPYWMAPEV--------IKN
Sb04g032420.1                 HRDIKGANILVDPNGRVKLADFGMAKHINGQQC-PFSFKGSPYWMAPEV--------IKN
GRMZM2G093316_T02             HRDIKGANILVDPNGRVKLADFGMAKHINGQQC-PFSFKGSPYWMAPEV--------IKN
Si016275m                     HRDIKGANILVDPNGRVKLADFGMAKHINGQQC-PFSFKGSPYWMAPEV--------IKN
Bradi3g51380.1                HRDIKGANILVDPNGRVKLADFGMAKHINGQQC-PFSFKGSPYWMAPEV--------IKN
Pavirv00023027m               HRDIKGANILVDPSGRVKLADFGMAKHINGQHC-PFSFKGSPYWMAPEV--------IKN
LOC_Os04g47240.1              HRDIKGANILVDPSGRVKLADFGMAKHINGQQC-PFSFKGSPYWMAPEV--------IKN
164743                        HRDIKGANILVDTNGIVKLADFGMAKHLSVESF-PLSFKGSPYWMAPEV--------IKQ
Pp1s8_299V6.1                 HRDIKGANILVDTNGMVKLADFGMAKHISAQSF-LKSFKGSPYWMAPEV--------LKH
evm.model.supercontig_42.155  HRDIKGANILVDPNGEIKLADFGMAKHITACTS-MLSFKGSPYWMAPEV--------VMN
Vocar20015108m                VPRPAVPPLPLDAMKLGLITQQQQQQQPQPPQATGPGLFPNPGQPPQSA--------PTN
46524                         QNSPQAG--------------RALQRQEQGPERMSTGSAGSAAGRPAAR--------QPS


Cre17.g733300.t1.3            GYG--VQADIWSVGCTVLEMATGKPPWSQCTSQVQAIFKIASSPDLPAIPDHLSPQASEF
82554                         GSGNHPAADVWSVGCTVIEMASGEHPWGDCSGQVQAIFKIASTKELPRVPEQLSPAASEF
AT1G63700                     SNGSNLAVDIWSLGCTVLEMATTKPPWSQYEG-VPAMFKIGNSKELPDIPDHLSEEGKDF
474980                        SNGSNLAVDIWSLGCTVLEMATTKPPWSQYEG-VPAMFKIGNSKELPDIPDHLSEEGKDF
Carubv10019770m               SNGSNLAVDIWSLGCTVLEMATTKPPWSQYEG-VPAMFKIGNSKELPDIPDHLSEEGKDF
Thhalv10023253m               SNGRNLAVDIWSLGCTVLEMATTKPPWSQYEG-VPAMFKIGNSKALPDIPDHLSEEGKDF
Bra027792                     SSGSNLAVDIWSLGCTVLEMATTKPPWSQYEG-VPAMFKIGNSKDLPDIPNHLSEEGKDF
Cucsa.107950.1                SNGCNLAVDVWSLGCTVLEMATTKPPWSQYEG-VAAMFKIGNSKELPVIPEHLSDDGKDF
orange1.1g007478m             SSGCNLAVDIWSLGCTVLEMATTKPPWSQYEG-VAAMFKIGNSKELPTIPDDLSDEGKDF
Phvul.004G112000.1            SNGCNLAVDIWSLGCTVLEMATTKPPWSQFEG-VAAMFKIGNSKELPTIPDHLSSEGKDF
Glyma16g30030.1               SNGCNLAVDIWSLGCTVLEMATTKPPWSQYEG-VAAMFKIGNSKELPTIPDHLSSEGKDF
Medtr1g100250.1               SKECSLGVDIWSLGCTVLEMATTKPPWSQYEG-VAAMFKIGNSKELPTIPDHLSNEGKDF
MDP0000181878                 SSGANLAVDIWSLGCTVLEMATTKPPWSQYEG-VAAMFKIGNSKELPAIPDSLLDDGKDF
Eucgr.A02762.1                SNGCNLAVDVWSLGCTVLEMATTKPPWSQYEG-VAAMFKIGNSKELPTIPDSLSEEGKDF
PGSC0003DMP400027723          SSGCNLAVDIWSLGCTVLEMATSKPPFSQYEG-VAAMFKIGNSKELPTIPEQLSDEAKDF
Solyc03g025360.2.1            SSGCNLAVDIWSLGCTVLEMATSKPPFSQYEG-VAAMFKIGNSKELPTIPEQLSDEAKDF
mgv1a001116m                  SNGCSLAVDVWSLGCTVLEMATSKPPWSQYEG-VAAMFKIGNSKELPTIPEHLSDEGKEF
Aquca_013_00281.2             SNGSNLAVDIWSLGCTVLEMSTTKPPWSQYEG-VAAMFKIGNSKELPAIPDHLSDDGKDF
cassava4.1_001447m            SNGCNLAVDIWSLGCTVLEMATTKPPWSQYEG-VAAMFKIGNSKELPAFPDNLSDDGKDF
30190.m011233                 PNGCNLAVDIWSLGCTVLEMATTKPPWSQHEG-VAALFKIGNSKELPTIPDHLSEKGKDF
Lus10024645                   SSGCNLAVDIWSLGCTVLEMASGKPPWSQYEG-VAAMFKIGNSRELPAVPDDLSDDGKDF
Potri.003G129000              SNGCNLAVDIWSLGCTVLEMATTKPPWSQYEG-VPAMFKIGNSKELPEIPDNLSDDGKDF
Gorai.004G213200.1            SNGCNLAVDIWSLGCTVLEMATTKPPWSQYEG-VAAMFKIGNSKELPAIPDTLSEEGKDF
Thecc1EG016276t1              SNGCNLAVDIWSLGCTVLEMATTKPPWSQYEG-VAAMFKIGNSKELPAIPDSLSEEGKDF
Ciclev10018781m               SNGCNLAVDIWSLGCTVIEMATTKPPWSQYEG-VPAMFKIGNSKELPAIPDHLSDEGKDF
ppa020898m                    SNGCNLAVDVWSLGCTVLEMATTKPPWSQYEG-VAAMFKIGNSKELPGIPDHLSDDGKDF
mrna32511.1-v1.0-hybrid       SSGCNLAVDIWSLGCTVLEMATTKPPWSQYEG-VAAMFKIGNSKELPGIPGHLSEEGKDF
GSVIVT01019739001             SNGCNLAVDLWSLGCTVLEMATTKPPWSQYEG-VAAMFKIGNSKELPTIPDHLSEEGKDF
Sb04g032420.1                 ASGCNLAVDIWSLGCTVLEMATSKPPWSQYEG-IAAMFKIGNSKELPPIPDHLSEEGKDF
GRMZM2G093316_T02             ASGCNLAVDIWSLGCTVLEMATSKPPWSQYEG-IAAMFKIGNSKELPPIPDHLSEEGKDF
Si016275m                     SSGCNLAVDIWSLGCTVLEMATSKPPWSQYEG-IAAMFKIGNSKELPPIPDHLSEEGKDF
Bradi3g51380.1                STGCNLAVDVWSLGCTVLEMATSKPPWSQYEG-IAAMFKIGNSKELPPIPDHLSEEGKDF
Pavirv00023027m               SNGCNLAVDIWSLGCTVLEMATSKPPWSQYEG-IAAVFKIGNSKELPSIPDHLSEHCKDF
LOC_Os04g47240.1              SNGCNLAVDIWSLGCTVLEMATSKPPWSQYEG-IAAMFKIGNSKELPPIPDHLSEPGKDF
164743                        THGYDLSVDVWSLGCTVLEMATAKPPWSQYEG-IAAMFKIGNSKEIPSIPEYLTRECKNF
Pp1s8_299V6.1                 TGGYDLAVDIWSLGCTVLEMVTTKPPWHQYEG-VAAMFKIGNSKELPAIPDSLSREGRDF
evm.model.supercontig_42.155  TNGYSLAVDIWSLGCTILEMATSKPPWSQFEG-VAAIFKIGNSKDIPDIPDHLSNDAKNF
Vocar20015108m                VPPKPPLPPAAAQQSSRGTSCQNQHDTLVDSGAVQLLLQNIRQQQVQMQPGQLQDMYDSI
46524                         VSSLQLAAAAASLTHSFESDCSVESDYNPVE-EPSWLADSIDLGAYQRQQGSQQPDEERH


Cre17.g733300.t1.3            ILLCLQRDPSSRPTAEELLRHPFVTQPLTRIPLPPALADPLNFLYD------------AR
82554                         VLMCLQRDPDARPDSEALLLHPFVV-----------------------------------
AT1G63700                     VRKCLQRNPANRPTAAQLLDHAFVRNVMPMERPIVSGEPAEAMN----------------
474980                        VRKCLQRNPSNRPTAAQLLDHAFVRNVIPMERPIVCGEPAETMN----------------
Carubv10019770m               VRKCLQRNPSNRPTAAQLLDHAFVRNVMPMERPMLSGEPAEAMN----------------
Thhalv10023253m               VRTCLQRNPANRPTAAQLLDHPFVRNAMPMERPIVSGEPAETMN----------------
Bra027792                     VRKCLQRNPANRPTAAQLLEHAFVRNVMPLERPLVSAESAESMNV---------------
Cucsa.107950.1                VRLCLQRNPHHRPTAAQLLEHPFVKHAAPVERPILSSEPSDT----------------TP
orange1.1g007478m             IRLCLQRNPLNRPTAAELLDHPFVKGAAPLERTILAPEPSDV----------------PP
Phvul.004G112000.1            VRKCLQRNPHNRPSASELLDHPFVKHAAPLERPILGPDASSD--PA------------VS
Glyma16g30030.1               VRKCLQRNPHNRPSASELLDHPFVKCAAPLERPILGPESPSDPAPA------------VS
Medtr1g100250.1               VRKCLQRNPRDRPSASELLDHPFVKGAAPLERPIMVPEASDP----------------IT
MDP0000181878                 IRQCLQRNPLHRPTAAQLLEHPYVKYAAPLERSMLGLEPSDP----------------PS
Eucgr.A02762.1                VRQCLQRNPLNRPTAAQLLEHPFVKFAASLERSTLGPDPSDP----------------HI
PGSC0003DMP400027723          VRKCLQREPRLRPTAAQLLDHPFVKNVATLEKPNISPAPADPPC----------------
Solyc03g025360.2.1            VRKCLQREPRLRPTAAQLLDHPFVKNVATLEKPNISP-PADPPC----------------
mgv1a001116m                  VRLCLQRNPLHRPTAAQLLEHPFVKSAAPLEKQMLSSTSSDHP-----------------
Aquca_013_00281.2             VRQCLQRNPLHRLTAAQLLEHPFVKNAAPLERHIPGSEPSEP----------------HP
cassava4.1_001447m            VRQCLQRNPSHRPTAAQLLEHPFVKNAAALEKPILTAEPTEA----------------LP
30190.m011233                 VRQCLQRDPSHRPTAAQLLEHPFVKNVAPLEKPIPTAELSEP----------------PS
Lus10024645                   IMQCLQRNPSRRPTSSQLLEHPFVKNIASSERVVMTAESSE-------------------
Potri.003G129000              VRQCLQRNLSHRPTAAQLLEHPFVKNVAPMERPFLSPELSEE----------------LP
Gorai.004G213200.1            VRQCLQRNPLHRPTAAWLLEHPFIKNAAPLERPIFSADASDP----------------SP
Thecc1EG016276t1              VRQCLQRNPINRPTAARLLEHPFIKNAAPLERPIFSADTSDP----------------SP
Ciclev10018781m               VRKCLQRNPLHRPTAAQLLEHPFVGNAAPLERPILSAEPSET----------------KP
ppa020898m                    IRLCLQRNPLNRPIAAQLLEHPFVKNVAPLERTILSAEPPEG----------------PP
mrna32511.1-v1.0-hybrid       VRLCLQRNPLHRPTATQLLEHPFVKNVAPLERPIMSLEHGEG----------------PP
GSVIVT01019739001             VRQCLQRNPLHRPTAAWLLEHPFVRNAAPLERPSLSSELEP-----------------PP
Sb04g032420.1                 IRKCLQRDPSSRPTAVDLLQHAFVRNAPPLEKSSASHPLEVEQLT---------------
GRMZM2G093316_T02             IRQCLQRDPSSRPTAVDLLQHPFVGNAPPLEKSSASN--PLEQLT---------------
Si016275m                     IRQCLQRDPSSRPTAVDLLQHPFVRNAPPLEKSAASD--PLEQLT---------------
Bradi3g51380.1                IRQCLQRDPSSRPTAVDLLQHSFIRSALPPGKSVAST--PLEQLD---------------
Pavirv00023027m               IRKCLQRDPSQRPTSAELLQHPFIQNGISLEKSVALN--PLEHLA---------------
LOC_Os04g47240.1              IRKCLQRDPSQRPTAMELLQHPFVQKAVSLEKSVLSE--PLEHLA---------------
164743                        LRLCLQRNPAERPTATFLLGHPFVCNAPPVCTPDD-------------------------
Pp1s8_299V6.1                 VRLCLQRDPAHRPTAAQLLEHPFVQDAPRVCRPDDTLAGADF------------------
evm.model.supercontig_42.155  VRLCLQRDPSARPAASQLLDHPFIRDQS--------------------------------
Vocar20015108m                CMGVGMTISVGADAAGAMAGAMAGTVAGTMRDVNPMIEPSWMPEQILKQKAFFDQMKKMG
46524                         SFNMISHDESPAESTDNAHRPTTNIASHHNPDP--------------------DHNESPG


Cre17.g733300.t1.3            GTAPGLGGGGAAGALVIAGGGGVAG-GGMAGGPGSVTGIVGPGATGNSLALAMGLSPLRV
82554                         ------------------------------------------------------------
AT1G63700                     VASSTMRSLDIGHARSLPCLDSED--ATNYQQKGLKHGSGFSISQSPR-NMSCPISPVGS
474980                        VASSTMRSLDIGHARSLPCLDSED--ATNYQQKGLKPGSGFSISQSPR-NMSCPISPVGS
Carubv10019770m               VASSTMRSLDIGHARSLPCLDSED--ATNYQQKGLRPGSGFSISQSPR-NMSCPISPVGS
Thhalv10023253m               VPSSTMRSLDIGHARSLPCLDSED--ATSYQQKGLKPGSGFSISQSPR-NMSCPISPVGS
Bra027792                     VASSTMRSLDIGHARSLP-LDSED--TSNYQQKGLKPGLGFSTSQSPR-NMSCPISPVGS
Cucsa.107950.1                GVTNGVKILGIGQSRTTSMDSDGR--LAVHSSRVSKAVLHASEINISR-NISCPVSPIGS
orange1.1g007478m             GVTNGIKALGIGQLRNVSTFDTER--LAVHSSRVSQTSLNASDINISM-NRSCPVSPIGS
Phvul.004G112000.1            GITQGATALGIGQGRNPSTLDSDR--LSRHSSRFLKTNPHASEIHIPR-NISCPVSPIGS
Glyma16g30030.1               GITQGATASGIGQGRNPSKLDSDR--LSLHSSRFLKTNPHASEIHIPR-NISCPVSPIGS
Medtr1g100250.1               GITHGTKALGIGQGRNLSALDSDK--LLVHSSRVLKNNPHESEIHIQR-NISCPVSPIGS
MDP0000181878                 GITNGVKTLGIGQGRNFSNLDSDR--LAIHSSRHSKTNNHTSEIHIPR-NISCPVSPIGS
Eucgr.A02762.1                GAAVPMKPLGIGQQRNTS-FESDR--LAVHSSRIIKPGSHVSDVHIPR-NISCPVSPVGS
PGSC0003DMP400027723          AGANGVKSLGIGQTRNIPTSESER--LATHSSRVSKSNFHCSDIHITR-NISCPVSPIGS
Solyc03g025360.2.1            AGANGVKSLGIGQARNIPTSESER--LATHSSRVSKSNFHCSDISITR-NISCPVSPIGS
mgv1a001116m                  AVTNAVKSVGIG-TRILQQPDAER--LAIHSSRISKSNFHSSDMYISR-NISCPVSPIGS
Aquca_013_00281.2             GVTTGLRSLGVGHARNFSSLDSEG--LAIHP-RGAKMGATSSDNILPR-NISCPVSPIGS
cassava4.1_001447m            AVMNAGRSMGIGHARNVGGFEPEG--VAIHQSRGSKTGAGLSEVHAPK-NSSCPVSPTES
30190.m011233                 AVTNSGRSMGIGSARNIAGFDSEG--VAIHQSRGSKSGAGSSEVHTPK-NASCSVSPVGS
Lus10024645                   -ITATGRLMGIVHAR---SFDTEA--ISIHQSGASRTGSGFSDFHAPRNNISCPVSPIGS
Potri.003G129000              AIMNSGRSMGIGPARNVSGFDSEG--ISMHQSRATKIGSGISDAHMK--NSSCPVSPIGS
Gorai.004G213200.1            AVANAMRTLGIGNARNFPCIDSEG--TASLPCRALKTVSGSSDIHTPR-NMSCPVSPIGS
Thecc1EG016276t1              AVTNAMRTLGIGNTRNLSCIDSEG--TASLPCRGLKVGSGSSDAHTPR-NVSCPVSPIGS
Ciclev10018781m               TLTVAMRILGMGLARTVSGFDLEG--VPNFQSRGLKTGS-ASDAHTPR-NVSCPVSPIGS
ppa020898m                    AVR----SLAFGHGRNHSNLDSEG--MGIHQSRGSKTASASSDAHTPR-NVSCPVSPIGS
mrna32511.1-v1.0-hybrid       AVTNAVRSQAFGHGRNNLHFDSEG--MTTHQSRGSRVVSASRDVHTPR-NVSCPVSPIGS
GSVIVT01019739001             AVTNAVRSMAIGHTRN--VLESEG--VAIHQSRCSKTGSGSSDTHTPR-NLSSPVSPIGS
Sb04g032420.1                 AISCRTNSKVVEHARNMSSLGLEG--QSILQRRAAKFSLPISDIHIRS-NISCPVSPCGS
GRMZM2G093316_T02             TISCRTNWKVVEHARNMSSLGLEGRYQSILQRRAAKFSLPNSDIRIQS-NISCPVSPCGS
Si016275m                     VMSCKTNSKVVGHARNMSSLGLEG--QSIFQRRAAKFSLANSDIHIRS-NISCPVSPCGS
Bradi3g51380.1                DISCKPSSKVVGHVRNMSSLGLEG--QSIYQRRAAKFSLTHSDIHIRS-NISCPVSPCGS
Pavirv00023027m               AISCRPKPKVSMQTRNTS-LGLEG--QTIYQRRGVKLSSKHSDIHIRS-NISCPVSPCGS
LOC_Os04g47240.1              VISCRSSAKMAAHTRNISSLGLEG--QTIYQRRGAKFSSKHSDIRIRS-NISCPVSPCGS
164743                        --------------------------------------------------------RCDI
Pp1s8_299V6.1                 -VPNTVTTNRAANATSNMGRGNAS---PMHETDASYSPQPRKRVSTSE-LSPRGHGSAAL
evm.model.supercontig_42.155  ----TTRVANISITRDAFPYAFDG---SRTPPALELHSNRTSINMSDGDYVAKPLPTTSR
Vocar20015108m                TPPATPPESPSASTEAAAATNKVTGSGVGSAPCSSSAGPEAPSATCVVENTKPPPAFAGE
46524                         MPSLRIEYTLSGAADEDAAAGHNS---AHSLPSPDYTRAARDSVDVLSLRFNQPAGDYGT


Cre17.g733300.t1.3            PGHAGVAGAAGGGGRMGSAVGTPSALGGGAGGMMLSPAAAAAAAAAAAVNSPASGGGAAN
82554                         ------------------------------------------------------------
AT1G63700                     PIFHSHSP-HISGRRSPSPISSPHALSGSS--------------------TPLTGCGGAI
474980                        PIFHSHSP-HISGRRSPSPISSPHALSGSS--------------------TPLTGCGGAI
Carubv10019770m               PIFHSHSP-HISGRRSPSPISSPHALSGSS--------------------TPLTGCGGAI
Thhalv10023253m               PIFRSHSP-HISGRRSPSPISSPHALSGSS--------------------TPLTGCGGAI
Bra027792                     PIFHSHSP-HISGRRSPSPISSPHVLSGSS--------------------TPLTAGGGAI
Cucsa.107950.1                PLLHSRSPQHPSGRMSPSPISSPRTMSGSS--------------------TPLTGCGGAI
orange1.1g007478m             PLLHPRSPQHLNGKMSPSPISSPRTTSGAS--------------------TPLTGGSGAI
Phvul.004G112000.1            PLLRPRSPQHMNGRMSPSPISSPRTASGAS--------------------TPLNGGSGAI
Glyma16g30030.1               PLLRPRSPQHMNGRMSPSPISSPRTASGAS--------------------TPLNGGSGAI
Medtr1g100250.1               PLLRSRSPQQRSGRLSPSPISSPRTASGAS--------------------TPLTGGSGAI
MDP0000181878                 PLLHSRSPPHLNGRMSPSPISSPRTTSGSS--------------------TPLTGGSGAV
Eucgr.A02762.1                PLLHARAPQHFNGRMSPSPISSPRTASGSC--------------------TPLTGGSGAI
PGSC0003DMP400027723          PLLNPRSPQHLNGRLSPSPISSPITMSGSS--------------------TPLSGGTGAI
Solyc03g025360.2.1            PLLHPRSPQHLNGRLSPSPISSPITMSGSS--------------------TPLSGGTGAI
mgv1a001116m                  PLLHPRSPQHLSGRMSPSPISSPRTTSGSS--------------------TPLSGGIGTI
Aquca_013_00281.2             PLLHSRSPQHINGRMSPSPISSPRTTSGSS--------------------TPLTGGNGAI
cassava4.1_001447m            PLLNSRSLQHMSGRLSPSPISSPRTVSGSS--------------------TPLTGGSGAI
30190.m011233                 PLIHSRSPQHMSGRLSPSPISSPHTVSGSS--------------------TPLTGGSGAV
Lus10024645                   PLQYTRSPQHMSGMRSPSPISSPHAASGAS--------------------TPLTGGG---
Potri.003G129000              PHLYSRSPLNLSGRMSPSPISSPHTASGSS--------------------TPLTGGCGAI
Gorai.004G213200.1            PLPHPRSPQNLSGRMSPSPISSPHALSGSS--------------------TPLTGGSGTI
Thecc1EG016276t1              PLLHPRSPQHMSGRMSPSPISSPHTVSGSS--------------------TPLSGGSGAI
Ciclev10018781m               PLLHPRSPQHTSGWVSPSPISSPHTASGSS--------------------TPITGGSGAI
ppa020898m                    PLLHSRSPQHFSGRMSPSPISSPRTTSGSS--------------------TPLTGGSGAI
mrna32511.1-v1.0-hybrid       PLLHPRSPQHVSGRRSPSPISSPRITSGAS--------------------TPLTGGGGAI
GSVIVT01019739001             PLLHSRSPQHMSGRMSPSPISSPRTTSGSS--------------------TPLSGGSGAI
Sb04g032420.1                 PLLRSRSPQHQNGRMSPSPISSPRTTSGAS--------------------TPLTGGSGAV
GRMZM2G093316_T02             PLLRSRSPQHQNGRMSPSPISSPRTTSGAS--------------------TPLTGGSGAV
Si016275m                     PLLRSRSPQHQNGRMSPSPISSPRTTSGAS--------------------TPLTGGSGAI
Bradi3g51380.1                PLLRSRSPQQQNGTMSPSPISSPRTTSGAS--------------------TPLTGGNGTI
Pavirv00023027m               PLLKSRSPQHTSGRMSPSPISSPRTTSGTS--------------------TPLSGGNGAI
LOC_Os04g47240.1              PLLKSRSPQHSNGRMSPSPISSPRTTSGTS--------------------TPLSGGNGAI
164743                        AAKASTFVGSLVRFQAHFSF----------------------------------------
Pp1s8_299V6.1                 PAVNTKVSGTRIGHQGHSGMSTPMISSGSS--------------------TPPGGGYGTS
evm.model.supercontig_42.155  VTKSPRENVRMITSLPVSPCSSPLRQYGPA--------------------HKSCLLSPPY
Vocar20015108m                VVPAHVTPLPQTSPRSGPGTHRSGAGTWRS------------------GAGTQRNVTRAM
46524                         PQRFGRRPDPSAASDTRWPIPSGTAATIRG------------------TFSYKHPKVHDV


Cre17.g733300.t1.3            PFALALAAAAVAPGLAGAGGGAGGGAAGLDFFGGGGAGGGGGGPLDEDHLAALVLGNSVH
82554                         ------------------------------------------------------------
AT1G63700                     PFHHQRQT---TVNFLHEGI---------------GSSRSPGSGGNFYTNSFFQEPSRQQ
474980                        PFHHQRQT---TVNFLHEGI---------------GSSRSPGSGGNFYTNSFFQEPSRQQ
Carubv10019770m               PFQHQRQT---TVNFLHEGI---------------GSSRSPGSGGNFYTNSFFQEPSRQQ
Thhalv10023253m               PFHQQRQT---TINLLQEGI---------------GSSRSPGSGGNFYSNSFFQEP-RQQ
Bra027792                     PFHHQRQT---TINLLQEGI---------------GSSRSPGSAGNFYTNSYFQEP----
Cucsa.107950.1                PY-NHLKQ---TIYLQEGFV---------------SMPKSL-NSSPYSSGISFHDSNPDI
orange1.1g007478m             PF-NHLKQ---PVYLQEGFG---------------NLAKPT-SN-FYGNGPSYQDTNPDI
Phvul.004G112000.1            PFSNHL------VYIQEGLG---------------NLPKSS-NG-VYIIGPNHHDLNVDI
Glyma16g30030.1               PFSNHL------VYIQEGLG---------------NLPKSS-NG-VYVSGPAHHDLNVDI
Medtr1g100250.1               PFSNHLKQ---SVYFQECLG---------------SMPKSP-NG-VYINGSSHHDSNIDI
MDP0000181878                 PF-IHMNQ---PINLQEGFG---------------GISKPS-NGLYVNGPSSYHDSCPDM
Eucgr.A02762.1                PF-HQMKQ---SLYLNEGGG---------------SLPKTS-NS-LYIGGSSYHDTNQEI
PGSC0003DMP400027723          PFHHLN-----QSVYLQEAA---------------PLPQ-----SPYMN-SLYWDP--DV
Solyc03g025360.2.1            PFHHLN-----QSVYLQEAA---------------PLPQ-----SPYMNGPSYWDP--DV
mgv1a001116m                  PFHNQP-----TLSSQEGFV---------------SLQV-----RPPSP--SYWDP--DI
Aquca_013_00281.2             PF-HHLKH---PAYLHEGFG---------------SMPRSP-NG-LYGNGSMYPDLKPDL
cassava4.1_001447m            PFHLSMQP---AAYLQESMG---------------MISRTQ-NILYTNGNNPYQEPTPDL
30190.m011233                 PFHHSMQP---TTYLQESMG---------------MIQRSQ-NILYSNSN--YQEPNPNL
Lus10024645                   ----SWQP---ASFIHETSG---------------MVPRSQ-NGFYTGSSSPYREPNPDM
Potri.003G129000              PFHHAKQH---IMYLQESKG---------------MVPGSQ-SSFYPNNNNLYQEPKPDL
Gorai.004G213200.1            PFHHQKQP---MAYLHEGLG---------------IIPRSQ-TNFYGNANNPYQEPKPDM
Thecc1EG016276t1              PFHHPKLP---ITYLHDGTG---------------IIPRSQ-NSYYGNASNPYQEPKPDL
Ciclev10018781m               PFHHPMPP---STYLHEGIG---------------VAPRSQ-NSFHSSSSNLYQD--PDL
ppa020898m                    PFQHLTQP---TTYLHEGMG---------------KSQRSQNCGFYTNGSIPYHEPKPDL
mrna32511.1-v1.0-hybrid       PFQHLKQP---TTYLNEGTQ---------------MIHRSQNSSFYTDGSMRYHEPKPDL
GSVIVT01019739001             PFHHP-KP---INYMHEGIG---------------IIPRSQ-SSLYANGSSSYQDPQPDL
Sb04g032420.1                 PLNHVR-Q---PAYRNEGFT---------------VTSRGF----DDHIPSRPVDPVHGR
GRMZM2G093316_T02             PLNHLR-Q---PAYRNEGFT---------------VTSRGF----DDHIPSRLVDPVHGR
Si016275m                     PLNHVR-Q---PAYRNEGFT---------------VTSRGL----DDHLPSRPADPVHGR
Bradi3g51380.1                PPNHTR-Q---LAYSNKGVT---------------IASRVL----DEHWASRPPDPVLGH
Pavirv00023027m               PFNHLR-Y---ATYCSEGFG---------------TTSRGP----DDLFPNRHKDPILGQ
LOC_Os04g47240.1              PFNHLK-Q---STYSNEGFA---------------IPSRSP----DDLFASRPTDPDLGQ
164743                        ------------------------------------------------------------
Pp1s8_299V6.1                 PLLPNQVYGALSTYPNEGYGGNTS----------RTQSGRYAGTSLMNGGGGYPEPRKDY
evm.model.supercontig_42.155  PSYAVSGQ----------------------------------------SGYNLSEYAVNP
Vocar20015108m                PLRSRPPLAGLFAAAYEQEN-----------------ADTHMEPDQPLSARQESPRVVHP
46524                         EIRPG--------VTTRMEG-----------------VDGEISRIHFIDTQTQSPKPPPT


Cre17.g733300.t1.3            ISKAARAAQQAMAADEEREEDDALHIDFTTQPQQFRVRGLLTLPPLKQLTGGQLPPLSIT
82554                         ------------------------------------------------------------
AT1G63700                     DRSRSSP---RTPPHVFWDNNGSIQPGYNWNKDN--------QPVLSDHVSQQLLSEHL-
474980                        DRSRSSP---RTPPHVFWDNNGSIQPGYNWNKDN--------QPVLSDHVSQQLLSEHL-
Carubv10019770m               DRSRSSP---RTPPHVFWDNNGSIQPGYNWNRDN--------QPVLSDHVSQQLLSEHL-
Thhalv10023253m               DWPRSSP---RTPPHIFWDNNGSIQPGYGWNKDN--------QPALSDHVSQQLLSEHL-
Bra027792                     RQPRSSP---RTPPHVFWDNNGSIQPGYNWNKDN--------QPVLSDHVSQQLLSEHL-
Cucsa.107950.1                FRGLQPG-AHIFSEMIP--ENEVLGKQIGRPAYS---EVYDGQHILADRVSRQLLRDHV-
orange1.1g007478m             FRGMQPGGSHIFSELVP-SENDVLGKQLGRPVHG---EPYDGQSVLADRVSRQFLKDQV-
Phvul.004G112000.1            FRGMQQT-SHITSEPVP-SESDVLGRQFARSPRS---EPYDVQSVLADRVCRQLLGDNV-
Glyma16g30030.1               FRGMQQT-SHITSELVP-SESDVLGKQFARTPHN---EPYDVQSVLADRVCRQLLGDNV-
Medtr1g100250.1               FQRMQAG-SHIKSELVS-SDNDALGKQFVRSPHA---EPYDFQSVLADRVGRQLLGDHV-
MDP0000181878                 FRGKQPG-AHIFPELMP-CENDVLGKQFVRPAKV---EQYDGQSVLADRVSRQLLKDHV-
Eucgr.A02762.1                FRGLQLG-SQIFPELSC-SDNGVMGKPFGRSPPG---EIRDGQSVSAERVSQQLLRDHV-
PGSC0003DMP400027723          LRGPPSG-SHAFRELAS-SQNDSLGKQFGRTTGG---ELYDGQSVLANRVSQQLLRDHV-
Solyc03g025360.2.1            LRGPPSG-SHAFRELAS-SQNDALGKQFGRTTGG---ELYDGQSVLANRVSQQLLRDHV-
mgv1a001116m                  LR------SHAFRELTS-YDNDALGKQFVRAAAAGTGELYDGQSVLADRVSQQLMMDPV-
Aquca_013_00281.2             FRGMQPG-SHAFRELIA-SDHEVLGKPFRRPAHGDSRELYEGRSVLADRVSQQLPRDHV-
cassava4.1_001447m            FRG-ISQASQVFRELVS-SDNGAPENQFGRAGHEDPRELYNPQPVLVDHVSQQLLRDHV-
30190.m011233                 FRG-ISQASHVFRELIA-SEN-VFENQFGRSGHED---LYSGQPVLADRVSQQLLRDHV-
Lus10024645                   FRQGLSQTSHIFRDMSSADNNGGLGNQFGQFGLQDFREVPTSQPVLADRVSQQLLREID-
Potri.003G129000              FRG-MSQASCVFREIISSENSN-PGNQLG------WPELYDGHPVLADRVSQQLLRDHM-
Gorai.004G213200.1            FRG-ISQASNVSQEMIS-SDTGAFGKQYGWPGHGDHRDFYNGQPALADHVSQQLLRDH--
Thecc1EG016276t1              FRG-ISQASNVFQEMIS-SDTGAFGKQYGRPGHGDHRELYDGQPVLADHVSQQLLRDHGG
Ciclev10018781m               FRG-MSQASHVFREIIS-SDRSALANQFGRPGPGDLREFYDGQPVLADDESQQLSKDHG-
ppa020898m                    FRG-IPQASHAFLDIIS-SDNGAPGDQIGNPVPRDPQELFDVQSILADRVSQQLLRDHI-
mrna32511.1-v1.0-hybrid       FQG-IPHS-QDFRDIVS-SDNIAHRDQFWKPVPGQQREFCDVQSVLADRVSQQLLMEHM-
GSVIVT01019739001             FRG-MPQVSHVFREMIS-SESGSFGNQFGRPVHGDPRDLCDAQSVLSDRVAQQLLRDHT-
Sb04g032420.1                 FIRVQQFSAGRQERVVS--EADILSSQFGKMRHANVWDSHDRPLPSE-RSSQQCFGDHV-
GRMZM2G093316_T02             FIRVQQLSAGRQERVVS--EADILSSQFGKMRHANVWDPHDRPLPSE-RSSQQCFGDHA-
Si016275m                     FVRVQHS-AGIQERVVS--EADILSSQFGKMIHANVWDSHDRPLPSE-RSSQQSFGDYV-
Bradi3g51380.1                LVRAQQLSTSIRGRVVS--EAGIRGPQFGKRRQR---NLHDRPLASE-HASQHGFGDNL-
Pavirv00023027m               FTQSHQVSQGPRERVVS--EADILSPQFG-KRLGNVFDLRERLSPSE-HFTRHAFMDHV-
LOC_Os04g47240.1              FIRVHQVSQGLQERVVS--EADILSPQFG-KRLGNVFDLRDKLSPSE-RFTHHAFVDHV-
164743                        ------------------------------------------------------------
Pp1s8_299V6.1                 HRNTPPQQRTPEGSPRRRLNHNSNVDNNILESNIFAIGRMTVSEDETQHRGNGTFGEHLS
evm.model.supercontig_42.155  LRPNTRYSHDPWIDTSILRSQTPNASPRTRPL----------------------------
Vocar20015108m                RQPAMKPTPTQPPRVVSASRRALEEAGILRNATLDSARAKQWRDELVAELEAERMRAGVG
46524                         HVEGSFYACWFADYVLQVDGENVMELAHQKQHTIKAGKPYGYTESPPPSMRGQ-------


Cre17.g733300.t1.3            PQVIRQQQALPLLHMHQVGPPHTSSAVQGAGAYG-------------------MRAEAAA
82554                         ------------------------------------------------------------
AT1G63700                     -------------------------------------------------------KLKSL
474980                        -------------------------------------------------------KLKSL
Carubv10019770m               -------------------------------------------------------KLKSL
Thhalv10023253m               -------------------------------------------------------KLKSL
Bra027792                     -------------------------------------------------------KLKSL
Cucsa.107950.1                ------------------------------------------------------KANPSL
orange1.1g007478m             ------------------------------------------------------KMNPSL
Phvul.004G112000.1            ------------------------------------------------------KINPSL
Glyma16g30030.1               ------------------------------------------------------KINQCL
Medtr1g100250.1               ------------------------------------------------------KINPSF
MDP0000181878                 ------------------------------------------------------KMNLKL
Eucgr.A02762.1                ------------------------------------------------------KAHLTL
PGSC0003DMP400027723          ------------------------------------------------------KLVPSL
Solyc03g025360.2.1            ------------------------------------------------------KLVPSL
mgv1a001116m                  ------------------------------------------------------KLNQSL
Aquca_013_00281.2             ------------------------------------------------------KSNPSL
cassava4.1_001447m            ------------------------------------------------------KLKPSF
30190.m011233                 ------------------------------------------------------KLKPSL
Lus10024645                   ------------------------------------------------------RLKPAL
Potri.003G129000              ------------------------------------------------------KLKPSL
Gorai.004G213200.1            -----------------------------------------------------VKLKPSL
Thecc1EG016276t1              RPGILDALGCSSLVSVIDIKVTGSNDQHASGCWRLDYSAQCEDRNSKPSSPLEIELKQFP
Ciclev10018781m               ------------------------------------------------------KSNLPL
ppa020898m                    ------------------------------------------------------KLNPSM
mrna32511.1-v1.0-hybrid       ------------------------------------------------------KLNPSM
GSVIVT01019739001             ------------------------------------------------------NLHLSL
Sb04g032420.1                 ------------------------------------------------------KLKPSL
GRMZM2G093316_T02             ------------------------------------------------------KLKPSL
Si016275m                     ------------------------------------------------------KLKPSL
Bradi3g51380.1                ------------------------------------------------------KLKPSV
Pavirv00023027m               ------------------------------------------------------ELNPSF
LOC_Os04g47240.1              ------------------------------------------------------KLNPSL
164743                        ------------------------------------------------------------
Pp1s8_299V6.1                 P----------------------------------------------------HFHHRAG
evm.model.supercontig_42.155  ------------------------------------------------------------
Vocar20015108m                ------------------------------------------------------TSMAAV
46524                         ------------------------------------------------------------


Cre17.g733300.t1.3            AAAVAGAALSFAGGVGGARGAAAGGGG-----------------------
82554                         --------------------------------------------------
AT1G63700                     DLRPGFSTP-GSTNRGP---------------------------------
474980                        DLRPGFSTP-GSTNRGP---------------------------------
Carubv10019770m               DLRPGFSTP-GSTNRGP---------------------------------
Thhalv10023253m               DLRPGFSTP-GSTNRGP---------------------------------
Bra027792                     NLRPGFSTPPGSTNRGP---------------------------------
Cucsa.107950.1                DLSPSTTLSGRMNGISDHITTPSLDLSPSSLLTNRK--------------
orange1.1g007478m             DLSPLSPLPARTSGI-----------------------------------
Phvul.004G112000.1            DLNPNS-LLSWANGL-----------------------------------
Glyma16g30030.1               DLSPNS-LLSRANGL-----------------------------------
Medtr1g100250.1               DPSPSSSMLNRTNGL-----------------------------------
MDP0000181878                 DLSPNSPLPNRTSGV-----------------------------------
Eucgr.A02762.1                DLGPSSPLPSRINGV-----------------------------------
PGSC0003DMP400027723          DLNPCPPLEGRTGEA-----------------------------------
Solyc03g025360.2.1            DLNPCPPLDGRTGEA-----------------------------------
mgv1a001116m                  DLSPSSALAYRRMTGV----------------------------------
Aquca_013_00281.2             DLSPGSPMLGRANGV-----------------------------------
cassava4.1_001447m            DL------LGRTNGI-----------------------------------
30190.m011233                 DLNPSLSMLGRTNGI-----------------------------------
Lus10024645                   DLNPSSTTHCFTVQGDYMHQRRS---------------------------
Potri.003G129000              DLNPNSSIRGRTNGI-----------------------------------
Gorai.004G213200.1            DLNPGSSMLGRNGGI-----------------------------------
Thecc1EG016276t1              AMNVSASVEGQWWGLKKFCTEGGESKPNLGLSRWLAKFAETGSGKIFFQL
Ciclev10018781m               DLNPGLPMLGRTNRI-----------------------------------
ppa020898m                    DLNLR---------------------------------------------
mrna32511.1-v1.0-hybrid       DLNLQ---------------------------------------------
GSVIVT01019739001             DLNPGSPMLTRTNGI-----------------------------------
Sb04g032420.1                 DLRSGPRHPGRNHGH-----------------------------------
GRMZM2G093316_T02             DLRSGPLHPGRNHGH-----------------------------------
Si016275m                     DLRSGP--PGRNHGH-----------------------------------
Bradi3g51380.1                DMTSGNPHLIRNHGH-----------------------------------
Pavirv00023027m               NLTSGSLNLGLKHGK-----------------------------------
LOC_Os04g47240.1              DLTSGSPHLGLKHGN-----------------------------------
164743                        --------------------------------------------------
Pp1s8_299V6.1                 SSQQSPPLLSRTNSHEFNRPRQP---------------------------
evm.model.supercontig_42.155  --------------------------------------------------
Vocar20015108m                AVGPVPGGRPSVADL-----------------------------------
46524                         --------------------------------------------------
